# Supplementary material for: A novel ganglioside-related risk signature can reveal the distinct immune landscape of neuroblastoma and predict the immunotherapeutic response
Source: Front Immunol. 2022 Dec 20;13:1061814. doi: 10.3389/fimmu.2022.1061814 (PMC9807785; doi:10.3389/fimmu.2022.1061814)
Supplement: Figure S1 — The workflow of the present study. [file DataSheet_1.zip]

Archive with 28 entries (27 files):
- Supplementary material/
- __MACOSX/._Supplementary material
- Supplementary material/.DS_Store
- __MACOSX/Supplementary material/._.DS_Store
- Supplementary material/TableS11.docx
- __MACOSX/Supplementary material/._TableS11.docx
- Supplementary material/TableS12.xlsx
- __MACOSX/Supplementary material/._TableS12.xlsx
- Supplementary material/FigureS8.tif
- __MACOSX/Supplementary material/._FigureS8.tif
- Supplementary material/FigureS9.tif
- __MACOSX/Supplementary material/._FigureS9.tif
- Supplementary material/TableS1-10.xlsx
- __MACOSX/Supplementary material/._TableS1-10.xlsx
- Supplementary material/FigureS7.tif
- __MACOSX/Supplementary material/._FigureS7.tif
- Supplementary material/FigureS6.tif
- __MACOSX/Supplementary material/._FigureS6.tif
- Supplementary material/FigureS4.tif
- __MACOSX/Supplementary material/._FigureS4.tif
- Supplementary material/FigureS5.tif
- __MACOSX/Supplementary material/._FigureS5.tif
- Supplementary material/FigureS1.tif
- __MACOSX/Supplementary material/._FigureS1.tif
- Supplementary material/FigureS2.tif
- __MACOSX/Supplementary material/._FigureS2.tif
- Supplementary material/FigureS3.tif
- __MACOSX/Supplementary material/._FigureS3.tif
