# Supplementary material for: A novel ganglioside-related risk signature can reveal the distinct immune landscape of neuroblastoma and predict the immunotherapeutic response
Source: Front Immunol. 2022 Dec 20;13:1061814. doi: 10.3389/fimmu.2022.1061814 (PMC9807785; doi:10.3389/fimmu.2022.1061814)
Supplement: Figure S1 — The workflow of the present study. [file DataSheet_1.zip › Supplementary material/TableS12.xlsx]

## Sheet: Expression
id	NB004	NB013	NB014	NB015	NB031	NB034	NB003	NB005	NB006	NB007	NB008	NB026	NB027	NB038	NB043	NB044	NB046	NB049	NB050	NB057	NB002	NB009	NB035	NB010	NB011
ABCA2	3.68705	4.34593	3.08469	4.24175	2.9563	3.85128	2.95187	4.58965	3.36051	4.48439	4.07474	4.73454	4.44435	5.55228	4.25449	3.4737	3.81849	3.53869	3.36365	4.76033	4.78812	3.99867	4.23138	4.01101	3.99602
B3GALT4	2.06067	1.87018	2.40043	1.69829	2.39415	2.42785	2.30173	2.32658	2.88955	1.82912	1.75071	3.04312	2.82216	2.43365	2.53239	3.17282	2.29528	2.59498	1.74008	2.49857	3.27599	2.31573	2.92576	1.39815	2.52053
NEU4	0.200773	0.140345	0.0252038	0.342989	0.150278	0.281922	0.740398	0.848608	0.318964	0.267713	0.383988	0.0272135	0.487686	0.803153	0.370004	1.03499	0.0913935	0.184908	0.0349227	0.0729608	0.0735943	0.234975	0.0831761	0.287266	0.297013
ST3GAL1	2.90171	1.889	3.72437	2.35232	3.49711	3.42922	4.47933	3.30339	4.44142	3.9604	3.17911	3.51373	2.97502	1.2087	3.9726	3.73203	3.86005	4.05181	3.26399	3.60679	3.66736	1.85633	3.66175	2.88343	3.66914
ST3GAL3	3.9788	3.33994	3.05469	4.01523	3.55675	3.9471	2.07138	3.8118	3.44657	3.69035	3.51213	3.26734	3.43546	3.99765	4.42158	3.18603	4.4813	3.82805	3.74782	3.5853	3.536	3.66239	2.89375	4.16095	3.14096
ST6GALNAC4	2.22401	2.70912	3.82857	3.04599	2.31996	2.40994	3.0389	2.67132	2.86105	3.42064	2.93197	2.66857	2.35103	2.01695	2.55637	3.60068	3.49179	2.40113	2.45761	2.48499	3.85948	2.62527	3.87528	2.5306	3.36373
ST6GALNAC5	1.23816	3.20846	1.57042	1.62507	0.795221	2.13181	1.28576	2.60211	0.91978	1.42631	2.08554	3.87784	2.49053	5.50181	1.95342	0.543633	4.42846	3.1439	2.24048	3.71858	3.97486	1.07406	1.70477	4.64878	2.99546
ST6GALNAC6	3.85559	4.17812	4.56246	4.09068	3.37329	4.08705	4.43263	4.39819	4.2503	4.64221	3.95915	5.45748	4.22186	5.01728	4.17741	4.49378	3.76114	4.43877	3.73766	5.4505	5.65826	3.24705	5.06244	4.26445	4.16132
ST8SIA2	3.0382	3.58889	1.04977	2.57587	4.27839	4.09835	0.450732	2.75367	2.32602	2.60901	2.87136	1.06687	2.31289	4.91151	3.16645	1.80614	2.91125	3.21547	3.17847	1.06119	1.00979	1.37595	2.33713	4.67734	2.3772
ST8SIA3	4.02785	4.28105	1.50255	5.57019	5.4865	4.6381	0.608673	4.80542	3.6396	4.27295	5.19196	0.472051	4.3327	5.00141	5.0097	3.36766	4.7115	3.84303	3.8829	1.37877	0.182575	4.17046	3.01077	4.19671	3.57985
