# Supplementary material for: A novel ganglioside-related risk signature can reveal the distinct immune landscape of neuroblastoma and predict the immunotherapeutic response
Source: Front Immunol. 2022 Dec 20;13:1061814. doi: 10.3389/fimmu.2022.1061814 (PMC9807785; doi:10.3389/fimmu.2022.1061814)
Supplement: Figure S1 — The workflow of the present study. [file DataSheet_1.zip › Supplementary material/TableS1-10.xlsx]

## Sheet: Table_S1
Table S1 Thirty-four ganglioside-related genes collected from the MSigDB database and literature
Abbreviation	Full name
B3GALT4	Beta-1,3-Galactosyltransferase 4
B4GALNT1	Beta-1,4-N-Acetyl-Galactosaminyltransferase 1
B4GALT5	Beta-1,4-Galactosyltransferase 5
B4GALT6	Beta-1,4-Galactosyltransferase 6
ST3GAL1	ST3 Beta-Galactoside Alpha-2,3-Sialyltransferase 1
ST3GAL2	ST3 Beta-Galactoside Alpha-2,3-Sialyltransferase 2
ST3GAL3	ST3 Beta-Galactoside Alpha-2,3-Sialyltransferase 3
ST3GAL5	ST3 Beta-Galactoside Alpha-2,3-Sialyltransferase 5
ST6GALNAC3	ST6 N-Acetylgalactosaminide Alpha-2,6-Sialyltransferase 3
ST6GALNAC4	ST6 N-Acetylgalactosaminide Alpha-2,6-Sialyltransferase 4
ST6GALNAC5	ST6 N-Acetylgalactosaminide Alpha-2,6-Sialyltransferase 5
ST6GALNAC6	ST6 N-Acetylgalactosaminide Alpha-2,6-Sialyltransferase 6
ST8SIA2	ST8 Alpha-N-Acetyl-Neuraminide Alpha-2,8-Sialyltransferase 2
ST8SIA3	ST8 Alpha-N-Acetyl-Neuraminide Alpha-2,8-Sialyltransferase 3
ST8SIA4	ST8 Alpha-N-Acetyl-Neuraminide Alpha-2,8-Sialyltransferase 4
ST8SIA6	ST8 Alpha-N-Acetyl-Neuraminide Alpha-2,8-Sialyltransferase 6
GM2A	GM2 Ganglioside Activator
HEXA	Hexosaminidase Subunit Alpha
HEXB	Hexosaminidase Subunit Beta
NEU1	Neuraminidase 1
NEU2	Neuraminidase 2
NEU3	Neuraminidase 3
NEU4	Neuraminidase 4
CLIP3	CAP-Gly Domain Containing Linker Protein 3
EPDR1	Ependymin Related 1
MAG	Myelin Associated Glycoprotein
PSAP	Prosaposin
RTN4R	Reticulon 4 Receptor
ABCA2	ATP Binding Cassette Subfamily A Member 2
CLN6	CLN6 Transmembrane ER Protein
ITGB8	Integrin Subunit Beta 8
UGCG	UDP-Glucose Ceramide Glucosyltransferase
ST8SIA1	ST8 Alpha-N-Acetyl-Neuraminide Alpha-2,8-Sialyltransferase 1
ST8SIA5	ST8 Alpha-N-Acetyl-Neuraminide Alpha-2,8-Sialyltransferase 5

## Sheet: Table_S2
Table S2 Eighteen antigen processing and presenting machinery (APM) related genes for APM score development
Symbol	Protein_Name
PSMB5	MB1
PSMB6	delta
PSMB7	Z
PSMB8	LMP7
PSMB9	LMP2
PSMB10	LMP10
TAP1	TAP1
TAP2	TAP2
ERAP1	ERAP1
ERAP2	ERAP2
CANX	Calnexin
CALR	calreticulin
PDIA3	ERp57
TAPBP	Tapasin
B2M	B2M
HLA-A	HLA I
HLA-B	HLA I
HLA-C	HLA I

## Sheet: Table_S3
Table S3 Ten genes of MHC class-I protein complex gene set that collected from the MSigDB database for MHC score development
Abbreviation	Full name
B2M	Beta-2-Microglobulin
HFE	Homeostatic Iron Regulator
HLA-A	Major Histocompatibility Complex, Class I, A
HLA-B	Major Histocompatibility Complex, Class I, B
HLA-C	Major Histocompatibility Complex, Class I, C
HLA-E	Major Histocompatibility Complex, Class I, E
HLA-F	Major Histocompatibility Complex, Class I, F
HLA-G	Major Histocompatibility Complex, Class I, G
HLA-H	Major Histocompatibility Complex, Class I, H (Pseudogene)
MR1	Major Histocompatibility Complex, Class I-Related

## Sheet: Table_S4
Table S4 Gene sets of 28 different types of immune cells and two different types of stromal cells
Metagene	Cell type	Immunity
ADAM28	Activated B cell_Adaptive	Adaptive
CD180	Activated B cell_Adaptive	Adaptive
CD79B	Activated B cell_Adaptive	Adaptive
BLK	Activated B cell_Adaptive	Adaptive
CD19	Activated B cell_Adaptive	Adaptive
MS4A1	Activated B cell_Adaptive	Adaptive
TNFRSF17	Activated B cell_Adaptive	Adaptive
IGHM	Activated B cell_Adaptive	Adaptive
GNG7	Activated B cell_Adaptive	Adaptive
MICAL3	Activated B cell_Adaptive	Adaptive
SPIB	Activated B cell_Adaptive	Adaptive
HLA-DOB	Activated B cell_Adaptive	Adaptive
IGKC	Activated B cell_Adaptive	Adaptive
PNOC	Activated B cell_Adaptive	Adaptive
FCRL2	Activated B cell_Adaptive	Adaptive
BACH2	Activated B cell_Adaptive	Adaptive
CR2	Activated B cell_Adaptive	Adaptive
TCL1A	Activated B cell_Adaptive	Adaptive
AKNA	Activated B cell_Adaptive	Adaptive
ARHGAP25	Activated B cell_Adaptive	Adaptive
CCL21	Activated B cell_Adaptive	Adaptive
CD27	Activated B cell_Adaptive	Adaptive
CD38	Activated B cell_Adaptive	Adaptive
CLEC17A	Activated B cell_Adaptive	Adaptive
CLEC9A	Activated B cell_Adaptive	Adaptive
CLECL1	Activated B cell_Adaptive	Adaptive
AIM2	Activated CD4 T cell_Adaptive	Adaptive
BIRC3	Activated CD4 T cell_Adaptive	Adaptive
BRIP1	Activated CD4 T cell_Adaptive	Adaptive
CCL20	Activated CD4 T cell_Adaptive	Adaptive
CCL4	Activated CD4 T cell_Adaptive	Adaptive
CCL5	Activated CD4 T cell_Adaptive	Adaptive
CCNB1	Activated CD4 T cell_Adaptive	Adaptive
CCR7	Activated CD4 T cell_Adaptive	Adaptive
DUSP2	Activated CD4 T cell_Adaptive	Adaptive
ESCO2	Activated CD4 T cell_Adaptive	Adaptive
ETS1	Activated CD4 T cell_Adaptive	Adaptive
EXO1	Activated CD4 T cell_Adaptive	Adaptive
EXOC6	Activated CD4 T cell_Adaptive	Adaptive
IARS	Activated CD4 T cell_Adaptive	Adaptive
ITK	Activated CD4 T cell_Adaptive	Adaptive
KIF11	Activated CD4 T cell_Adaptive	Adaptive
KNTC1	Activated CD4 T cell_Adaptive	Adaptive
NUF2	Activated CD4 T cell_Adaptive	Adaptive
PRC1	Activated CD4 T cell_Adaptive	Adaptive
PSAT1	Activated CD4 T cell_Adaptive	Adaptive
RGS1	Activated CD4 T cell_Adaptive	Adaptive
RTKN2	Activated CD4 T cell_Adaptive	Adaptive
SAMSN1	Activated CD4 T cell_Adaptive	Adaptive
SELL	Activated CD4 T cell_Adaptive	Adaptive
TRAT1	Activated CD4 T cell_Adaptive	Adaptive
ADRM1	Activated CD8 T cell_Adaptive	Adaptive
AHSA1	Activated CD8 T cell_Adaptive	Adaptive
C1GALT1C1	Activated CD8 T cell_Adaptive	Adaptive
CCT6B	Activated CD8 T cell_Adaptive	Adaptive
CD37	Activated CD8 T cell_Adaptive	Adaptive
CD3D	Activated CD8 T cell_Adaptive	Adaptive
CD3E	Activated CD8 T cell_Adaptive	Adaptive
CD3G	Activated CD8 T cell_Adaptive	Adaptive
CD69	Activated CD8 T cell_Adaptive	Adaptive
CD8A	Activated CD8 T cell_Adaptive	Adaptive
CETN3	Activated CD8 T cell_Adaptive	Adaptive
CSE1L	Activated CD8 T cell_Adaptive	Adaptive
GEMIN6	Activated CD8 T cell_Adaptive	Adaptive
GNLY	Activated CD8 T cell_Adaptive	Adaptive
GPT2	Activated CD8 T cell_Adaptive	Adaptive
GZMA	Activated CD8 T cell_Adaptive	Adaptive
GZMH	Activated CD8 T cell_Adaptive	Adaptive
GZMK	Activated CD8 T cell_Adaptive	Adaptive
IL2RB	Activated CD8 T cell_Adaptive	Adaptive
LCK	Activated CD8 T cell_Adaptive	Adaptive
MPZL1	Activated CD8 T cell_Adaptive	Adaptive
NKG7	Activated CD8 T cell_Adaptive	Adaptive
PIK3IP1	Activated CD8 T cell_Adaptive	Adaptive
PTRH2	Activated CD8 T cell_Adaptive	Adaptive
TIMM13	Activated CD8 T cell_Adaptive	Adaptive
ZAP70	Activated CD8 T cell_Adaptive	Adaptive
ABHD3	Central memory CD4 T cell_Adaptive	Adaptive
AHNAK	Central memory CD4 T cell_Adaptive	Adaptive
ANXA2P2	Central memory CD4 T cell_Adaptive	Adaptive
AQP3	Central memory CD4 T cell_Adaptive	Adaptive
ATHL1	Central memory CD4 T cell_Adaptive	Adaptive
BMI1	Central memory CD4 T cell_Adaptive	Adaptive
BZW2	Central memory CD4 T cell_Adaptive	Adaptive
CD63	Central memory CD4 T cell_Adaptive	Adaptive
COL4A1	Central memory CD4 T cell_Adaptive	Adaptive
CYLD	Central memory CD4 T cell_Adaptive	Adaptive
ELMO2	Central memory CD4 T cell_Adaptive	Adaptive
FYN	Central memory CD4 T cell_Adaptive	Adaptive
GLIPR1	Central memory CD4 T cell_Adaptive	Adaptive
GSS	Central memory CD4 T cell_Adaptive	Adaptive
IFITM2	Central memory CD4 T cell_Adaptive	Adaptive
ITGB1	Central memory CD4 T cell_Adaptive	Adaptive
ITGB2	Central memory CD4 T cell_Adaptive	Adaptive
KLF5	Central memory CD4 T cell_Adaptive	Adaptive
LSP1	Central memory CD4 T cell_Adaptive	Adaptive
NDUFB9	Central memory CD4 T cell_Adaptive	Adaptive
PKM2	Central memory CD4 T cell_Adaptive	Adaptive
SFXN3	Central memory CD4 T cell_Adaptive	Adaptive
SIRPG	Central memory CD4 T cell_Adaptive	Adaptive
SMAD4	Central memory CD4 T cell_Adaptive	Adaptive
STX4	Central memory CD4 T cell_Adaptive	Adaptive
TRADD	Central memory CD4 T cell_Adaptive	Adaptive
VIM	Central memory CD4 T cell_Adaptive	Adaptive
XRCC6	Central memory CD4 T cell_Adaptive	Adaptive
ACTN4	Central memory CD8 T cell_Adaptive	Adaptive
ADAM12	Central memory CD8 T cell_Adaptive	Adaptive
ADCY9	Central memory CD8 T cell_Adaptive	Adaptive
F13A1	Central memory CD8 T cell_Adaptive	Adaptive
FCER1G	Central memory CD8 T cell_Adaptive	Adaptive
FCGR3B	Central memory CD8 T cell_Adaptive	Adaptive
FGF7	Central memory CD8 T cell_Adaptive	Adaptive
FKBP4	Central memory CD8 T cell_Adaptive	Adaptive
GLUD1	Central memory CD8 T cell_Adaptive	Adaptive
GM2A	Central memory CD8 T cell_Adaptive	Adaptive
GUSB	Central memory CD8 T cell_Adaptive	Adaptive
IL1RN	Central memory CD8 T cell_Adaptive	Adaptive
NOL11	Central memory CD8 T cell_Adaptive	Adaptive
NTRK1	Central memory CD8 T cell_Adaptive	Adaptive
RARA	Central memory CD8 T cell_Adaptive	Adaptive
RNF128	Central memory CD8 T cell_Adaptive	Adaptive
SIGLEC1	Central memory CD8 T cell_Adaptive	Adaptive
TNFRSF11A	Central memory CD8 T cell_Adaptive	Adaptive
TOX4	Central memory CD8 T cell_Adaptive	Adaptive
UBA52	Central memory CD8 T cell_Adaptive	Adaptive
ULBP1	Central memory CD8 T cell_Adaptive	Adaptive
ATM	Effector memeory CD4 T cell_Adaptive	Adaptive
CASP3	Effector memeory CD4 T cell_Adaptive	Adaptive
CASQ1	Effector memeory CD4 T cell_Adaptive	Adaptive
CD300E	Effector memeory CD4 T cell_Adaptive	Adaptive
DARS	Effector memeory CD4 T cell_Adaptive	Adaptive
DOCK9	Effector memeory CD4 T cell_Adaptive	Adaptive
EXOSC9	Effector memeory CD4 T cell_Adaptive	Adaptive
EZH2	Effector memeory CD4 T cell_Adaptive	Adaptive
GDE1	Effector memeory CD4 T cell_Adaptive	Adaptive
IL34	Effector memeory CD4 T cell_Adaptive	Adaptive
NCOA4	Effector memeory CD4 T cell_Adaptive	Adaptive
NEFL	Effector memeory CD4 T cell_Adaptive	Adaptive
PDGFRL	Effector memeory CD4 T cell_Adaptive	Adaptive
PTGS1	Effector memeory CD4 T cell_Adaptive	Adaptive
REPS1	Effector memeory CD4 T cell_Adaptive	Adaptive
SCG2	Effector memeory CD4 T cell_Adaptive	Adaptive
SDPR	Effector memeory CD4 T cell_Adaptive	Adaptive
SIGLEC14	Effector memeory CD4 T cell_Adaptive	Adaptive
SIGLEC6	Effector memeory CD4 T cell_Adaptive	Adaptive
TAL1	Effector memeory CD4 T cell_Adaptive	Adaptive
TFEC	Effector memeory CD4 T cell_Adaptive	Adaptive
TIPIN	Effector memeory CD4 T cell_Adaptive	Adaptive
TPK1	Effector memeory CD4 T cell_Adaptive	Adaptive
UQCRB	Effector memeory CD4 T cell_Adaptive	Adaptive
USP9Y	Effector memeory CD4 T cell_Adaptive	Adaptive
WIPF1	Effector memeory CD4 T cell_Adaptive	Adaptive
ZCRB1	Effector memeory CD4 T cell_Adaptive	Adaptive
ACAP1	Effector memeory CD8 T cell_Adaptive	Adaptive
APOL3	Effector memeory CD8 T cell_Adaptive	Adaptive
ARHGAP10	Effector memeory CD8 T cell_Adaptive	Adaptive
ATP10D	Effector memeory CD8 T cell_Adaptive	Adaptive
C3AR1	Effector memeory CD8 T cell_Adaptive	Adaptive
CCR5	Effector memeory CD8 T cell_Adaptive	Adaptive
CD160	Effector memeory CD8 T cell_Adaptive	Adaptive
CD55	Effector memeory CD8 T cell_Adaptive	Adaptive
CFLAR	Effector memeory CD8 T cell_Adaptive	Adaptive
CMKLR1	Effector memeory CD8 T cell_Adaptive	Adaptive
DAPP1	Effector memeory CD8 T cell_Adaptive	Adaptive
FCRL6	Effector memeory CD8 T cell_Adaptive	Adaptive
FLT3LG	Effector memeory CD8 T cell_Adaptive	Adaptive
GZMM	Effector memeory CD8 T cell_Adaptive	Adaptive
HAPLN3	Effector memeory CD8 T cell_Adaptive	Adaptive
HLA-DMB	Effector memeory CD8 T cell_Adaptive	Adaptive
HLA-DPA1	Effector memeory CD8 T cell_Adaptive	Adaptive
HLA-DPB1	Effector memeory CD8 T cell_Adaptive	Adaptive
IFI16	Effector memeory CD8 T cell_Adaptive	Adaptive
LIME1	Effector memeory CD8 T cell_Adaptive	Adaptive
LTK	Effector memeory CD8 T cell_Adaptive	Adaptive
NFKBIA	Effector memeory CD8 T cell_Adaptive	Adaptive
SETD7	Effector memeory CD8 T cell_Adaptive	Adaptive
SIK1	Effector memeory CD8 T cell_Adaptive	Adaptive
TRIB2	Effector memeory CD8 T cell_Adaptive	Adaptive
ACP5	Gamma delta T cell_Adaptive	Adaptive
AQP9	Gamma delta T cell_Adaptive	Adaptive
BTN3A2	Gamma delta T cell_Adaptive	Adaptive
C1orf54	Gamma delta T cell_Adaptive	Adaptive
CARD8	Gamma delta T cell_Adaptive	Adaptive
CCL18	Gamma delta T cell_Adaptive	Adaptive
CD209	Gamma delta T cell_Adaptive	Adaptive
CD33	Gamma delta T cell_Adaptive	Adaptive
CD36	Gamma delta T cell_Adaptive	Adaptive
CDK5	Gamma delta T cell_Adaptive	Adaptive
IL10RB	Gamma delta T cell_Adaptive	Adaptive
KLRF1	Gamma delta T cell_Adaptive	Adaptive
LGALS1	Gamma delta T cell_Adaptive	Adaptive
MAPK7	Gamma delta T cell_Adaptive	Adaptive
KLHL7	Gamma delta T cell_Adaptive	Adaptive
KRT80	Gamma delta T cell_Adaptive	Adaptive
LAMC1	Gamma delta T cell_Adaptive	Adaptive
LCORL	Gamma delta T cell_Adaptive	Adaptive
LMNB1	Gamma delta T cell_Adaptive	Adaptive
MEIS3P1	Gamma delta T cell_Adaptive	Adaptive
MPL	Gamma delta T cell_Adaptive	Adaptive
FABP1	Gamma delta T cell_Adaptive	Adaptive
FABP5	Gamma delta T cell_Adaptive	Adaptive
FADD	Gamma delta T cell_Adaptive	Adaptive
MFAP3L	Gamma delta T cell_Adaptive	Adaptive
MINPP1	Gamma delta T cell_Adaptive	Adaptive
RPS24	Gamma delta T cell_Adaptive	Adaptive
RPS7	Gamma delta T cell_Adaptive	Adaptive
RPS9	Gamma delta T cell_Adaptive	Adaptive
DBNL	Gamma delta T cell_Adaptive	Adaptive
CCL13	Gamma delta T cell_Adaptive	Adaptive
CD22	Immature B cell_Adaptive	Adaptive
CYBB	Immature B cell_Adaptive	Adaptive
FAM129C	Immature B cell_Adaptive	Adaptive
FCRL1	Immature B cell_Adaptive	Adaptive
FCRL3	Immature B cell_Adaptive	Adaptive
FCRL5	Immature B cell_Adaptive	Adaptive
FCRLA	Immature B cell_Adaptive	Adaptive
HDAC9	Immature B cell_Adaptive	Adaptive
HLA-DQA1	Immature B cell_Adaptive	Adaptive
HVCN1	Immature B cell_Adaptive	Adaptive
KIAA0226	Immature B cell_Adaptive	Adaptive
NCF1	Immature B cell_Adaptive	Adaptive
NCF1B	Immature B cell_Adaptive	Adaptive
P2RY10	Immature B cell_Adaptive	Adaptive
SP100	Immature B cell_Adaptive	Adaptive
TXNIP	Immature B cell_Adaptive	Adaptive
STAP1	Immature B cell_Adaptive	Adaptive
TAGAP	Immature B cell_Adaptive	Adaptive
ZCCHC2	Immature B cell_Adaptive	Adaptive
AICDA	Memory B cell_Adaptive	Adaptive
CCNA2	Memory B cell_Adaptive	Adaptive
CDKN3	Memory B cell_Adaptive	Adaptive
CLCN5	Memory B cell_Adaptive	Adaptive
ENPP1	Memory B cell_Adaptive	Adaptive
FCER1A	Memory B cell_Adaptive	Adaptive
FCRL4	Memory B cell_Adaptive	Adaptive
MYC	Memory B cell_Adaptive	Adaptive
RUNX2	Memory B cell_Adaptive	Adaptive
SORL1	Memory B cell_Adaptive	Adaptive
SOX5	Memory B cell_Adaptive	Adaptive
STAT5A	Memory B cell_Adaptive	Adaptive
STAT5B	Memory B cell_Adaptive	Adaptive
TLR9	Memory B cell_Adaptive	Adaptive
CCL3L1	Regulatory T cell_Adaptive	Adaptive
CD72	Regulatory T cell_Adaptive	Adaptive
CLEC5A	Regulatory T cell_Adaptive	Adaptive
FOXP3	Regulatory T cell_Adaptive	Adaptive
ITGA4	Regulatory T cell_Adaptive	Adaptive
L1CAM	Regulatory T cell_Adaptive	Adaptive
LIPA	Regulatory T cell_Adaptive	Adaptive
LRP1	Regulatory T cell_Adaptive	Adaptive
LRRC42	Regulatory T cell_Adaptive	Adaptive
MARCO	Regulatory T cell_Adaptive	Adaptive
MMP12	Regulatory T cell_Adaptive	Adaptive
MNDA	Regulatory T cell_Adaptive	Adaptive
MRC1	Regulatory T cell_Adaptive	Adaptive
MS4A6A	Regulatory T cell_Adaptive	Adaptive
PELO	Regulatory T cell_Adaptive	Adaptive
PLEK	Regulatory T cell_Adaptive	Adaptive
PRSS23	Regulatory T cell_Adaptive	Adaptive
PTGIR	Regulatory T cell_Adaptive	Adaptive
ST8SIA4	Regulatory T cell_Adaptive	Adaptive
STAB1	Regulatory T cell_Adaptive	Adaptive
B3GAT1	T follicular helper cell_Adaptive	Adaptive
CDK5R1	T follicular helper cell_Adaptive	Adaptive
PDCD1	T follicular helper cell_Adaptive	Adaptive
BCL6	T follicular helper cell_Adaptive	Adaptive
CD200	T follicular helper cell_Adaptive	Adaptive
CD83	T follicular helper cell_Adaptive	Adaptive
CD84	T follicular helper cell_Adaptive	Adaptive
FGF2	T follicular helper cell_Adaptive	Adaptive
GPR18	T follicular helper cell_Adaptive	Adaptive
CEBPA	T follicular helper cell_Adaptive	Adaptive
CECR1	T follicular helper cell_Adaptive	Adaptive
CLEC10A	T follicular helper cell_Adaptive	Adaptive
CLEC4A	T follicular helper cell_Adaptive	Adaptive
CSF1R	T follicular helper cell_Adaptive	Adaptive
CTSS	T follicular helper cell_Adaptive	Adaptive
DMN	T follicular helper cell_Adaptive	Adaptive
DPP4	T follicular helper cell_Adaptive	Adaptive
LRRC32	T follicular helper cell_Adaptive	Adaptive
MC5R	T follicular helper cell_Adaptive	Adaptive
MICA	T follicular helper cell_Adaptive	Adaptive
NCAM1	T follicular helper cell_Adaptive	Adaptive
NCR2	T follicular helper cell_Adaptive	Adaptive
NRP1	T follicular helper cell_Adaptive	Adaptive
PDCD1LG2	T follicular helper cell_Adaptive	Adaptive
PDCD6	T follicular helper cell_Adaptive	Adaptive
PRDX1	T follicular helper cell_Adaptive	Adaptive
RAE1	T follicular helper cell_Adaptive	Adaptive
RAET1E	T follicular helper cell_Adaptive	Adaptive
SIGLEC7	T follicular helper cell_Adaptive	Adaptive
SIGLEC9	T follicular helper cell_Adaptive	Adaptive
TYRO3	T follicular helper cell_Adaptive	Adaptive
CHST12	T follicular helper cell_Adaptive	Adaptive
CLIC3	T follicular helper cell_Adaptive	Adaptive
IVNS1ABP	T follicular helper cell_Adaptive	Adaptive
KIR2DL2	T follicular helper cell_Adaptive	Adaptive
LGMN	T follicular helper cell_Adaptive	Adaptive
CD70	Type 1 T helper cell_Adaptive	Adaptive
TBX21	Type 1 T helper cell_Adaptive	Adaptive
ADAM8	Type 1 T helper cell_Adaptive	Adaptive
AHCYL2	Type 1 T helper cell_Adaptive	Adaptive
ALCAM	Type 1 T helper cell_Adaptive	Adaptive
B3GALNT1	Type 1 T helper cell_Adaptive	Adaptive
BBS12	Type 1 T helper cell_Adaptive	Adaptive
BST1	Type 1 T helper cell_Adaptive	Adaptive
CD151	Type 1 T helper cell_Adaptive	Adaptive
CD47	Type 1 T helper cell_Adaptive	Adaptive
CD48	Type 1 T helper cell_Adaptive	Adaptive
CD52	Type 1 T helper cell_Adaptive	Adaptive
CD53	Type 1 T helper cell_Adaptive	Adaptive
CD59	Type 1 T helper cell_Adaptive	Adaptive
CD6	Type 1 T helper cell_Adaptive	Adaptive
CD68	Type 1 T helper cell_Adaptive	Adaptive
CD7	Type 1 T helper cell_Adaptive	Adaptive
CD96	Type 1 T helper cell_Adaptive	Adaptive
CFHR3	Type 1 T helper cell_Adaptive	Adaptive
CHRM3	Type 1 T helper cell_Adaptive	Adaptive
CLEC7A	Type 1 T helper cell_Adaptive	Adaptive
COL23A1	Type 1 T helper cell_Adaptive	Adaptive
COL4A4	Type 1 T helper cell_Adaptive	Adaptive
COL5A3	Type 1 T helper cell_Adaptive	Adaptive
DAB1	Type 1 T helper cell_Adaptive	Adaptive
DLEU7	Type 1 T helper cell_Adaptive	Adaptive
DOC2B	Type 1 T helper cell_Adaptive	Adaptive
EMP1	Type 1 T helper cell_Adaptive	Adaptive
F12	Type 1 T helper cell_Adaptive	Adaptive
FURIN	Type 1 T helper cell_Adaptive	Adaptive
GAB3	Type 1 T helper cell_Adaptive	Adaptive
GATM	Type 1 T helper cell_Adaptive	Adaptive
GFPT2	Type 1 T helper cell_Adaptive	Adaptive
GPR25	Type 1 T helper cell_Adaptive	Adaptive
GREM2	Type 1 T helper cell_Adaptive	Adaptive
HAVCR1	Type 1 T helper cell_Adaptive	Adaptive
HSD11B1	Type 1 T helper cell_Adaptive	Adaptive
HUNK	Type 1 T helper cell_Adaptive	Adaptive
IGF2	Type 1 T helper cell_Adaptive	Adaptive
RCSD1	Type 1 T helper cell_Adaptive	Adaptive
RYR1	Type 1 T helper cell_Adaptive	Adaptive
SAV1	Type 1 T helper cell_Adaptive	Adaptive
SELE	Type 1 T helper cell_Adaptive	Adaptive
SELP	Type 1 T helper cell_Adaptive	Adaptive
SH3KBP1	Type 1 T helper cell_Adaptive	Adaptive
SIT1	Type 1 T helper cell_Adaptive	Adaptive
SLC35B3	Type 1 T helper cell_Adaptive	Adaptive
SIGLEC10	Type 1 T helper cell_Adaptive	Adaptive
SKAP1	Type 1 T helper cell_Adaptive	Adaptive
THUMPD2	Type 1 T helper cell_Adaptive	Adaptive
TIGIT	Type 1 T helper cell_Adaptive	Adaptive
ZEB2	Type 1 T helper cell_Adaptive	Adaptive
ENC1	Type 1 T helper cell_Adaptive	Adaptive
FAM134B	Type 1 T helper cell_Adaptive	Adaptive
FBXO30	Type 1 T helper cell_Adaptive	Adaptive
FCGR2C	Type 1 T helper cell_Adaptive	Adaptive
STAC	Type 1 T helper cell_Adaptive	Adaptive
LTC4S	Type 1 T helper cell_Adaptive	Adaptive
MAN1B1	Type 1 T helper cell_Adaptive	Adaptive
MDH1	Type 1 T helper cell_Adaptive	Adaptive
MMD	Type 1 T helper cell_Adaptive	Adaptive
RGS16	Type 1 T helper cell_Adaptive	Adaptive
IL12A	Type 1 T helper cell_Adaptive	Adaptive
P2RX5	Type 1 T helper cell_Adaptive	Adaptive
CD97	Type 1 T helper cell_Adaptive	Adaptive
ITGB4	Type 1 T helper cell_Adaptive	Adaptive
ICAM3	Type 1 T helper cell_Adaptive	Adaptive
METRNL	Type 1 T helper cell_Adaptive	Adaptive
TNFRSF1A	Type 1 T helper cell_Adaptive	Adaptive
IRF1	Type 1 T helper cell_Adaptive	Adaptive
HTR2B	Type 1 T helper cell_Adaptive	Adaptive
CALD1	Type 1 T helper cell_Adaptive	Adaptive
MOCOS	Type 1 T helper cell_Adaptive	Adaptive
TRAF3IP2	Type 1 T helper cell_Adaptive	Adaptive
TLR8	Type 1 T helper cell_Adaptive	Adaptive
TRAF1	Type 1 T helper cell_Adaptive	Adaptive
DUSP14	Type 1 T helper cell_Adaptive	Adaptive
IL17A	Type 17 T helper cell_Adaptive	Adaptive
IL17RA	Type 17 T helper cell_Adaptive	Adaptive
C2CD4A	Type 17 T helper cell_Adaptive	Adaptive
C2CD4B	Type 17 T helper cell_Adaptive	Adaptive
CA2	Type 17 T helper cell_Adaptive	Adaptive
CCDC65	Type 17 T helper cell_Adaptive	Adaptive
CEACAM3	Type 17 T helper cell_Adaptive	Adaptive
IL17C	Type 17 T helper cell_Adaptive	Adaptive
IL17F	Type 17 T helper cell_Adaptive	Adaptive
IL17RC	Type 17 T helper cell_Adaptive	Adaptive
IL17RE	Type 17 T helper cell_Adaptive	Adaptive
IL23A	Type 17 T helper cell_Adaptive	Adaptive
ILDR1	Type 17 T helper cell_Adaptive	Adaptive
LONRF3	Type 17 T helper cell_Adaptive	Adaptive
SH2D6	Type 17 T helper cell_Adaptive	Adaptive
TNIP2	Type 17 T helper cell_Adaptive	Adaptive
ABCA1	Type 17 T helper cell_Adaptive	Adaptive
ABCB1	Type 17 T helper cell_Adaptive	Adaptive
ADAMTS12	Type 17 T helper cell_Adaptive	Adaptive
ANK1	Type 17 T helper cell_Adaptive	Adaptive
ANKRD22	Type 17 T helper cell_Adaptive	Adaptive
B3GALT2	Type 17 T helper cell_Adaptive	Adaptive
CAMTA1	Type 17 T helper cell_Adaptive	Adaptive
CCR9	Type 17 T helper cell_Adaptive	Adaptive
CD40	Type 17 T helper cell_Adaptive	Adaptive
GPR44	Type 17 T helper cell_Adaptive	Adaptive
IFT80	Type 17 T helper cell_Adaptive	Adaptive
ASB2	Type 2 T helper cell_Adaptive	Adaptive
CSRP2	Type 2 T helper cell_Adaptive	Adaptive
DAPK1	Type 2 T helper cell_Adaptive	Adaptive
DLC1	Type 2 T helper cell_Adaptive	Adaptive
DNAJC12	Type 2 T helper cell_Adaptive	Adaptive
DUSP6	Type 2 T helper cell_Adaptive	Adaptive
GNAI1	Type 2 T helper cell_Adaptive	Adaptive
LAMP3	Type 2 T helper cell_Adaptive	Adaptive
NRP2	Type 2 T helper cell_Adaptive	Adaptive
OSBPL1A	Type 2 T helper cell_Adaptive	Adaptive
PDE4B	Type 2 T helper cell_Adaptive	Adaptive
PHLDA1	Type 2 T helper cell_Adaptive	Adaptive
PLA2G4A	Type 2 T helper cell_Adaptive	Adaptive
RAB27B	Type 2 T helper cell_Adaptive	Adaptive
RBMS3	Type 2 T helper cell_Adaptive	Adaptive
RNF125	Type 2 T helper cell_Adaptive	Adaptive
TMPRSS3	Type 2 T helper cell_Adaptive	Adaptive
GATA3	Type 2 T helper cell_Adaptive	Adaptive
BIRC5	Type 2 T helper cell_Adaptive	Adaptive
CDC25C	Type 2 T helper cell_Adaptive	Adaptive
CDC7	Type 2 T helper cell_Adaptive	Adaptive
CENPF	Type 2 T helper cell_Adaptive	Adaptive
CXCR6	Type 2 T helper cell_Adaptive	Adaptive
DHFR	Type 2 T helper cell_Adaptive	Adaptive
EVI5	Type 2 T helper cell_Adaptive	Adaptive
GSTA4	Type 2 T helper cell_Adaptive	Adaptive
HELLS	Type 2 T helper cell_Adaptive	Adaptive
IL26	Type 2 T helper cell_Adaptive	Adaptive
LAIR2	Type 2 T helper cell_Adaptive	Adaptive
ABCD1	Activated dendritic cell_Innate	Innate
C1QC	Activated dendritic cell_Innate	Innate
CAPG	Activated dendritic cell_Innate	Innate
CCL3L3	Activated dendritic cell_Innate	Innate
CD207	Activated dendritic cell_Innate	Innate
CD302	Activated dendritic cell_Innate	Innate
ATP5B	Activated dendritic cell_Innate	Innate
ATP5L	Activated dendritic cell_Innate	Innate
ATP6V1A	Activated dendritic cell_Innate	Innate
BCL2L1	Activated dendritic cell_Innate	Innate
C1QB	Activated dendritic cell_Innate	Innate
SNURF	Activated dendritic cell_Innate	Innate
SPCS3	Activated dendritic cell_Innate	Innate
CCNA1	Activated dendritic cell_Innate	Innate
CEACAM8	Activated dendritic cell_Innate	Innate
NOS2	Activated dendritic cell_Innate	Innate
SRA1	Activated dendritic cell_Innate	Innate
TNFRSF6B	Activated dendritic cell_Innate	Innate
TREM1	Activated dendritic cell_Innate	Innate
TREML1	Activated dendritic cell_Innate	Innate
RHOA	Activated dendritic cell_Innate	Innate
SLC25A37	Activated dendritic cell_Innate	Innate
TNFSF14	Activated dendritic cell_Innate	Innate
TREML4	Activated dendritic cell_Innate	Innate
VNN2	Activated dendritic cell_Innate	Innate
XPO6	Activated dendritic cell_Innate	Innate
CLEC4C	Activated dendritic cell_Innate	Innate
TNFAIP2	Activated dendritic cell_Innate	Innate
UBD	Activated dendritic cell_Innate	Innate
ACTR3	Activated dendritic cell_Innate	Innate
RAB1A	Activated dendritic cell_Innate	Innate
SLA	Activated dendritic cell_Innate	Innate
HLA-DQA2	Activated dendritic cell_Innate	Innate
SIGLEC5	Activated dendritic cell_Innate	Innate
SLAMF9	Activated dendritic cell_Innate	Innate
ABAT	CD56bright natural killer cell_Innate	Innate
C11orf75	CD56bright natural killer cell_Innate	Innate
C5orf15	CD56bright natural killer cell_Innate	Innate
CDHR1	CD56bright natural killer cell_Innate	Innate
DCAF12	CD56bright natural killer cell_Innate	Innate
DYNLL1	CD56bright natural killer cell_Innate	Innate
GPR137B	CD56bright natural killer cell_Innate	Innate
HCP5	CD56bright natural killer cell_Innate	Innate
HDGFRP2	CD56bright natural killer cell_Innate	Innate
KRT86	CD56bright natural killer cell_Innate	Innate
MLST8	CD56bright natural killer cell_Innate	Innate
ELMOD3	CD56bright natural killer cell_Innate	Innate
ENTPD5	CD56bright natural killer cell_Innate	Innate
FAM119A	CD56bright natural killer cell_Innate	Innate
FAM179A	CD56bright natural killer cell_Innate	Innate
CLIC2	CD56bright natural killer cell_Innate	Innate
COX7A2L	CD56bright natural killer cell_Innate	Innate
CREB3L4	CD56bright natural killer cell_Innate	Innate
CSF1	CD56bright natural killer cell_Innate	Innate
CSNK2A2	CD56bright natural killer cell_Innate	Innate
CSTA	CD56bright natural killer cell_Innate	Innate
CSTB	CD56bright natural killer cell_Innate	Innate
CTPS	CD56bright natural killer cell_Innate	Innate
CTSD	CD56bright natural killer cell_Innate	Innate
FST	CD56bright natural killer cell_Innate	Innate
GATA2	CD56bright natural killer cell_Innate	Innate
GMPR	CD56bright natural killer cell_Innate	Innate
HDC	CD56bright natural killer cell_Innate	Innate
HEY1	CD56bright natural killer cell_Innate	Innate
HOXA1	CD56bright natural killer cell_Innate	Innate
HS2ST1	CD56bright natural killer cell_Innate	Innate
HS3ST1	CD56bright natural killer cell_Innate	Innate
BCL11B	CD56bright natural killer cell_Innate	Innate
CDH3	CD56bright natural killer cell_Innate	Innate
MYL6B	CD56bright natural killer cell_Innate	Innate
NAA16	CD56bright natural killer cell_Innate	Innate
ClQA	CD56bright natural killer cell_Innate	Innate
ClQB	CD56bright natural killer cell_Innate	Innate
CYP27B1	CD56bright natural killer cell_Innate	Innate
EIF3M	CD56bright natural killer cell_Innate	Innate
CYP27A1	CD56dim natural killer cell_Innate	Innate
DDX55	CD56dim natural killer cell_Innate	Innate
DYRK2	CD56dim natural killer cell_Innate	Innate
RPL37A	CD56dim natural killer cell_Innate	Innate
NOTCH3	CD56dim natural killer cell_Innate	Innate
AKR7A3	CD56dim natural killer cell_Innate	Innate
GPRC5C	CD56dim natural killer cell_Innate	Innate
GRIN1	CD56dim natural killer cell_Innate	Innate
HLA-E	CD56dim natural killer cell_Innate	Innate
PORCN	CD56dim natural killer cell_Innate	Innate
PSMC4	CD56dim natural killer cell_Innate	Innate
UPP1	CD56dim natural killer cell_Innate	Innate
IL21R	CD56dim natural killer cell_Innate	Innate
KIR2DS1	CD56dim natural killer cell_Innate	Innate
KIR2DS2	CD56dim natural killer cell_Innate	Innate
KIR2DS5	CD56dim natural killer cell_Innate	Innate
GIPR	Eosinophil_Innate	Innate
KRT18P50	Eosinophil_Innate	Innate
LRMP	Eosinophil_Innate	Innate
FOSB	Eosinophil_Innate	Innate
RRP12	Eosinophil_Innate	Innate
GPR183	Eosinophil_Innate	Innate
NR4A3	Eosinophil_Innate	Innate
ST3GAL6	Eosinophil_Innate	Innate
DEPDC5	Eosinophil_Innate	Innate
PDE6C	Eosinophil_Innate	Innate
PKD2L2	Eosinophil_Innate	Innate
GPR65	Eosinophil_Innate	Innate
IL5RA	Eosinophil_Innate	Innate
P2RY14	Eosinophil_Innate	Innate
DACH1	Eosinophil_Innate	Innate
DAPK2	Eosinophil_Innate	Innate
EMR3	Eosinophil_Innate	Innate
ACADM	Immature dendritic cell_Innate	Innate
AHCYL1	Immature dendritic cell_Innate	Innate
ALDH1A2	Immature dendritic cell_Innate	Innate
ALDH3A2	Immature dendritic cell_Innate	Innate
ALDH9A1	Immature dendritic cell_Innate	Innate
ALOX15	Immature dendritic cell_Innate	Innate
AMT	Immature dendritic cell_Innate	Innate
ARL1	Immature dendritic cell_Innate	Innate
ATIC	Immature dendritic cell_Innate	Innate
ATP5A1	Immature dendritic cell_Innate	Innate
CAPZA1	Immature dendritic cell_Innate	Innate
LILRA5	Immature dendritic cell_Innate	Innate
RDX	Immature dendritic cell_Innate	Innate
RRAGD	Immature dendritic cell_Innate	Innate
TACSTD2	Immature dendritic cell_Innate	Innate
INPP5F	Immature dendritic cell_Innate	Innate
RAB38	Immature dendritic cell_Innate	Innate
PLAU	Immature dendritic cell_Innate	Innate
CSF3R	Immature dendritic cell_Innate	Innate
SLC18A2	Immature dendritic cell_Innate	Innate
AMPD2	Immature dendritic cell_Innate	Innate
CLTB	Immature dendritic cell_Innate	Innate
C1orf162	Immature dendritic cell_Innate	Innate
AIF1	Macrophage_Innate	Innate
CCL1	Macrophage_Innate	Innate
CCL14	Macrophage_Innate	Innate
CCL23	Macrophage_Innate	Innate
CCL26	Macrophage_Innate	Innate
CD300LB	Macrophage_Innate	Innate
CNR1	Macrophage_Innate	Innate
CNR2	Macrophage_Innate	Innate
EIF1	Macrophage_Innate	Innate
EIF4A1	Macrophage_Innate	Innate
FPR1	Macrophage_Innate	Innate
FPR2	Macrophage_Innate	Innate
FRAT2	Macrophage_Innate	Innate
GPR27	Macrophage_Innate	Innate
GPR77	Macrophage_Innate	Innate
RNASE2	Macrophage_Innate	Innate
MS4A2	Macrophage_Innate	Innate
BASP1	Macrophage_Innate	Innate
IGSF6	Macrophage_Innate	Innate
HK3	Macrophage_Innate	Innate
VNN1	Macrophage_Innate	Innate
FES	Macrophage_Innate	Innate
NPL	Macrophage_Innate	Innate
FZD2	Macrophage_Innate	Innate
FAM198B	Macrophage_Innate	Innate
HNMT	Macrophage_Innate	Innate
SLC15A3	Macrophage_Innate	Innate
CD4	Macrophage_Innate	Innate
TXNDC3	Macrophage_Innate	Innate
FRMD4A	Macrophage_Innate	Innate
CRYBB1	Macrophage_Innate	Innate
HRH1	Macrophage_Innate	Innate
WNT5B	Macrophage_Innate	Innate
ADAMTS3	Mast cell_Innate	Innate
CPA3	Mast cell_Innate	Innate
CMA1	Mast cell_Innate	Innate
CTSG	Mast cell_Innate	Innate
ARHGAP15	Mast cell_Innate	Innate
CPM	Mast cell_Innate	Innate
FCN1	Mast cell_Innate	Innate
FTL	Mast cell_Innate	Innate
HSPA6	Mast cell_Innate	Innate
ITGA9	Mast cell_Innate	Innate
RNASE3	Mast cell_Innate	Innate
S100A4	Mast cell_Innate	Innate
SIGLEC8	Mast cell_Innate	Innate
SLC6A4	Mast cell_Innate	Innate
PTGS2	Mast cell_Innate	Innate
EGR3	Mast cell_Innate	Innate
PILRA	Mast cell_Innate	Innate
CCR2	MDSC_Innate	Innate
CD14	MDSC_Innate	Innate
CD2	MDSC_Innate	Innate
CD86	MDSC_Innate	Innate
CXCR4	MDSC_Innate	Innate
FCGR2A	MDSC_Innate	Innate
FCGR2B	MDSC_Innate	Innate
FCGR3A	MDSC_Innate	Innate
FERMT3	MDSC_Innate	Innate
GPSM3	MDSC_Innate	Innate
IL18BP	MDSC_Innate	Innate
IL4R	MDSC_Innate	Innate
ITGAL	MDSC_Innate	Innate
ITGAM	MDSC_Innate	Innate
PARVG	MDSC_Innate	Innate
PSAP	MDSC_Innate	Innate
PTGER2	MDSC_Innate	Innate
PTGES2	MDSC_Innate	Innate
S100A8	MDSC_Innate	Innate
S100A9	MDSC_Innate	Innate
ASGR2	Monocyte_Innate	Innate
CFP	Monocyte_Innate	Innate
ASGR1	Monocyte_Innate	Innate
CD1D	Monocyte_Innate	Innate
UPK3A	Monocyte_Innate	Innate
ACTG1	Monocyte_Innate	Innate
ANXA5	Monocyte_Innate	Innate
ATP6V1B2	Monocyte_Innate	Innate
CFL1	Monocyte_Innate	Innate
DAZAP2	Monocyte_Innate	Innate
CTBS	Monocyte_Innate	Innate
EMR4P	Monocyte_Innate	Innate
HIVEP2	Monocyte_Innate	Innate
MARCKSL1	Monocyte_Innate	Innate
MBP	Monocyte_Innate	Innate
MMP15	Monocyte_Innate	Innate
PNPLA6	Monocyte_Innate	Innate
TMBIM6	Monocyte_Innate	Innate
PQBP1	Monocyte_Innate	Innate
TEX264	Monocyte_Innate	Innate
IKZF1	Monocyte_Innate	Innate
AKT3	Natural killer cell_Innate	Innate
AXL	Natural killer cell_Innate	Innate
BST2	Natural killer cell_Innate	Innate
CDH2	Natural killer cell_Innate	Innate
CRTAM	Natural killer cell_Innate	Innate
CSF2RA	Natural killer cell_Innate	Innate
CTSZ	Natural killer cell_Innate	Innate
CXCL1	Natural killer cell_Innate	Innate
CYTH1	Natural killer cell_Innate	Innate
DAXX	Natural killer cell_Innate	Innate
DGKH	Natural killer cell_Innate	Innate
DLL4	Natural killer cell_Innate	Innate
DPYD	Natural killer cell_Innate	Innate
ERBB3	Natural killer cell_Innate	Innate
F11R	Natural killer cell_Innate	Innate
FAM27A	Natural killer cell_Innate	Innate
FAM49A	Natural killer cell_Innate	Innate
FASLG	Natural killer cell_Innate	Innate
FCGR1A	Natural killer cell_Innate	Innate
FN1	Natural killer cell_Innate	Innate
FSTL1	Natural killer cell_Innate	Innate
FUCA1	Natural killer cell_Innate	Innate
GBP3	Natural killer cell_Innate	Innate
GLS2	Natural killer cell_Innate	Innate
GRB2	Natural killer cell_Innate	Innate
LST1	Natural killer cell_Innate	Innate
BCL2	Natural killer cell_Innate	Innate
CDC5L	Natural killer cell_Innate	Innate
FGF18	Natural killer cell_Innate	Innate
FUT5	Natural killer cell_Innate	Innate
FZR1	Natural killer cell_Innate	Innate
GAGE2	Natural killer cell_Innate	Innate
IGFBP5	Natural killer cell_Innate	Innate
KANK2	Natural killer cell_Innate	Innate
LDB3	Natural killer cell_Innate	Innate
BTN2A2	Natural killer T cell_Innate	Innate
CD101	Natural killer T cell_Innate	Innate
CD109	Natural killer T cell_Innate	Innate
CNPY3	Natural killer T cell_Innate	Innate
CNPY4	Natural killer T cell_Innate	Innate
CREB1	Natural killer T cell_Innate	Innate
CRTC2	Natural killer T cell_Innate	Innate
CRTC3	Natural killer T cell_Innate	Innate
CSF2	Natural killer T cell_Innate	Innate
KLRC1	Natural killer T cell_Innate	Innate
FUT4	Natural killer T cell_Innate	Innate
ICAM2	Natural killer T cell_Innate	Innate
IL32	Natural killer T cell_Innate	Innate
LAMP2	Natural killer T cell_Innate	Innate
LILRB5	Natural killer T cell_Innate	Innate
KLRG1	Natural killer T cell_Innate	Innate
HSPA4	Natural killer T cell_Innate	Innate
HSPB6	Natural killer T cell_Innate	Innate
ISM2	Natural killer T cell_Innate	Innate
ITIH2	Natural killer T cell_Innate	Innate
KDM4C	Natural killer T cell_Innate	Innate
KIR2DS4	Natural killer T cell_Innate	Innate
KIRREL3	Natural killer T cell_Innate	Innate
SDCBP	Natural killer T cell_Innate	Innate
NFATC2IP	Natural killer T cell_Innate	Innate
MICB	Natural killer T cell_Innate	Innate
KIR2DL1	Natural killer T cell_Innate	Innate
KIR2DL3	Natural killer T cell_Innate	Innate
KIR3DL1	Natural killer T cell_Innate	Innate
KIR3DL2	Natural killer T cell_Innate	Innate
NCR1	Natural killer T cell_Innate	Innate
FOSL1	Natural killer T cell_Innate	Innate
TSLP	Natural killer T cell_Innate	Innate
SLC7A7	Natural killer T cell_Innate	Innate
SPP1	Natural killer T cell_Innate	Innate
TREM2	Natural killer T cell_Innate	Innate
UBASH3A	Natural killer T cell_Innate	Innate
YBX2	Natural killer T cell_Innate	Innate
CCDC88A	Natural killer T cell_Innate	Innate
CLEC1A	Natural killer T cell_Innate	Innate
THBD	Natural killer T cell_Innate	Innate
PDPN	Natural killer T cell_Innate	Innate
VCAM1	Natural killer T cell_Innate	Innate
EMR1	Natural killer T cell_Innate	Innate
CREB5	Neutrophil_Innate	Innate
CDA	Neutrophil_Innate	Innate
CHST15	Neutrophil_Innate	Innate
S100A12	Neutrophil_Innate	Innate
APOBEC3A	Neutrophil_Innate	Innate
CASP5	Neutrophil_Innate	Innate
MMP25	Neutrophil_Innate	Innate
HAL	Neutrophil_Innate	Innate
C1orf183	Neutrophil_Innate	Innate
FFAR2	Neutrophil_Innate	Innate
MAK	Neutrophil_Innate	Innate
CXCR1	Neutrophil_Innate	Innate
STEAP4	Neutrophil_Innate	Innate
MGAM	Neutrophil_Innate	Innate
BTNL8	Neutrophil_Innate	Innate
CXCR2	Neutrophil_Innate	Innate
TNFRSF10C	Neutrophil_Innate	Innate
VNN3	Neutrophil_Innate	Innate
CBX6	Plasmacytoid dendritic cell_Innate	Innate
DAB2	Plasmacytoid dendritic cell_Innate	Innate
DDX17	Plasmacytoid dendritic cell_Innate	Innate
HIGD1A	Plasmacytoid dendritic cell_Innate	Innate
IDH3A	Plasmacytoid dendritic cell_Innate	Innate
IL3RA	Plasmacytoid dendritic cell_Innate	Innate
MAGED1	Plasmacytoid dendritic cell_Innate	Innate
NUCB2	Plasmacytoid dendritic cell_Innate	Innate
OFD1	Plasmacytoid dendritic cell_Innate	Innate
OGT	Plasmacytoid dendritic cell_Innate	Innate
PDIA4	Plasmacytoid dendritic cell_Innate	Innate
SERTAD2	Plasmacytoid dendritic cell_Innate	Innate
SIRPA	Plasmacytoid dendritic cell_Innate	Innate
TMED2	Plasmacytoid dendritic cell_Innate	Innate
ENG	Plasmacytoid dendritic cell_Innate	Innate
FCAR	Plasmacytoid dendritic cell_Innate	Innate
IGF1	Plasmacytoid dendritic cell_Innate	Innate
ITGA2B	Plasmacytoid dendritic cell_Innate	Innate
GABARAP	Plasmacytoid dendritic cell_Innate	Innate
GPX1	Plasmacytoid dendritic cell_Innate	Innate
KRT23	Plasmacytoid dendritic cell_Innate	Innate
PROK2	Plasmacytoid dendritic cell_Innate	Innate
RALB	Plasmacytoid dendritic cell_Innate	Innate
RETNLB	Plasmacytoid dendritic cell_Innate	Innate
RNF141	Plasmacytoid dendritic cell_Innate	Innate
SEC14L1	Plasmacytoid dendritic cell_Innate	Innate
SEPX1	Plasmacytoid dendritic cell_Innate	Innate
EMP3	Plasmacytoid dendritic cell_Innate	Innate
CD300LF	Plasmacytoid dendritic cell_Innate	Innate
ABTB1	Plasmacytoid dendritic cell_Innate	Innate
KLHL21	Plasmacytoid dendritic cell_Innate	Innate
PHRF1	Plasmacytoid dendritic cell_Innate	Innate
ACVRL1	Endothelial cells_Stromal	Stromal
APLN	Endothelial cells_Stromal	Stromal
BCL6B	Endothelial cells_Stromal	Stromal
BMP6	Endothelial cells_Stromal	Stromal
BMX	Endothelial cells_Stromal	Stromal
CDH5	Endothelial cells_Stromal	Stromal
CLEC14A	Endothelial cells_Stromal	Stromal
DIPK2B	Endothelial cells_Stromal	Stromal
EDN1	Endothelial cells_Stromal	Stromal
ADGRL4	Endothelial cells_Stromal	Stromal
EMCN	Endothelial cells_Stromal	Stromal
ESAM	Endothelial cells_Stromal	Stromal
ESM1	Endothelial cells_Stromal	Stromal
FAM124B	Endothelial cells_Stromal	Stromal
HECW2	Endothelial cells_Stromal	Stromal
HHIP	Endothelial cells_Stromal	Stromal
KDR	Endothelial cells_Stromal	Stromal
MMRN1	Endothelial cells_Stromal	Stromal
MMRN2	Endothelial cells_Stromal	Stromal
MYCT1	Endothelial cells_Stromal	Stromal
PALMD	Endothelial cells_Stromal	Stromal
PEAR1	Endothelial cells_Stromal	Stromal
PGF	Endothelial cells_Stromal	Stromal
PLXNA2	Endothelial cells_Stromal	Stromal
PTPRB	Endothelial cells_Stromal	Stromal
ROBO4	Endothelial cells_Stromal	Stromal
C	Endothelial cells_Stromal	Stromal
SHANK3	Endothelial cells_Stromal	Stromal
SHE	Endothelial cells_Stromal	Stromal
TEK	Endothelial cells_Stromal	Stromal
TIE1	Endothelial cells_Stromal	Stromal
VEPH1	Endothelial cells_Stromal	Stromal
VWF	Endothelial cells_Stromal	Stromal
COL1A1	Fibroblasts_Stromal	Stromal
COL3A1	Fibroblasts_Stromal	Stromal
COL6A1	Fibroblasts_Stromal	Stromal
COL6A2	Fibroblasts_Stromal	Stromal
DCN	Fibroblasts_Stromal	Stromal
GREM1	Fibroblasts_Stromal	Stromal
PAMR1	Fibroblasts_Stromal	Stromal
TAGLN	Fibroblasts_Stromal	Stromal

## Sheet: Table_S5
Table S5 Immune function related gene sets collected from ImmPort database
Symbol	ID	Name	Synonyms	Chromosome	Category
IL10RA	3587	interleukin 10 receptor subunit alpha	CD210|CD210a|CDW210A|HIL-10R|IL-10R1|IL10R	11	Interleukins_Receptor
IL10RB	3588	interleukin 10 receptor subunit beta	CDW210B|CRF2-4|CRFB4|D21S58|D21S66|IL-10R2	21	Interleukins_Receptor
IL11RA	3590	interleukin 11 receptor subunit alpha	CRSDA	9	Interleukins_Receptor
IL12RB1	3594	interleukin 12 receptor subunit beta 1	CD212|IL-12R-BETA1|IL12RB|IMD30	19	Interleukins_Receptor
IL12RB2	3595	interleukin 12 receptor subunit beta 2	-	1	Interleukins_Receptor
IL13RA1	3597	interleukin 13 receptor subunit alpha 1	CD213A1|CT19|IL-13Ra|NR4	X	Interleukins_Receptor
IL13RA2	3598	interleukin 13 receptor subunit alpha 2	CD213A2|CT19|IL-13R|IL13BP	X	Interleukins_Receptor
IL15RA	3601	interleukin 15 receptor subunit alpha	CD215	10	Interleukins_Receptor
IL2RB	3560	interleukin 2 receptor subunit beta	CD122|IL15RB|IMD63|P70-75	22	Interleukins_Receptor
IL17RA	23765	interleukin 17 receptor A	CANDF5|CD217|CDw217|IL-17RA|IL17R|IMD51|hIL-17R	22	Interleukins_Receptor
IL17RB	55540	interleukin 17 receptor B	CRL4|EVI27|IL17BR|IL17RH1	3	Interleukins_Receptor
IL17RC	84818	interleukin 17 receptor C	CANDF9|IL17-RL|IL17RL	3	Interleukins_Receptor
IL17RD	54756	interleukin 17 receptor D	HH18|IL-17RD|IL17RLM|SEF	3	Interleukins_Receptor
IL17RE	132014	interleukin 17 receptor E	-	3	Interleukins_Receptor
IL18R1	8809	interleukin 18 receptor 1	CD218a|CDw218a|IL-18R-alpha|IL-18Ralpha|IL-1Rrp|IL18RA|IL18Ralpha2|IL1RRP	2	Interleukins_Receptor
IL18RAP	8807	interleukin 18 receptor accessory protein	ACPL|CD218b|CDw218b|IL-18R-beta|IL-18RAcP|IL-18Rbeta|IL-1R-7|IL-1R7|IL-1RAcPL|IL18RB	2	Interleukins_Receptor
IL1R1	3554	interleukin 1 receptor type 1	CD121A|D2S1473|IL-1R-alpha|IL1R|IL1RA|P80	2	Interleukins_Receptor
IL1R2	7850	interleukin 1 receptor type 2	CD121b|CDw121b|IL-1R-2|IL-1RT-2|IL-1RT2|IL1R2c|IL1RB	2	Interleukins_Receptor
IL1RAP	3556	interleukin 1 receptor accessory protein	C3orf13|IL-1RAcP|IL1R3	3	Interleukins_Receptor
IL1RL1	9173	interleukin 1 receptor like 1	DER4|FIT-1|IL33R|ST2|ST2L|ST2V|T1	2	Interleukins_Receptor
IL1RL2	8808	interleukin 1 receptor like 2	IL-1Rrp2|IL-36R|IL1R-rp2|IL1RRP2	2	Interleukins_Receptor
IL20RA	53832	interleukin 20 receptor subunit alpha	CRF2-8|IL-20R-alpha|IL-20R1|IL-20RA	6	Interleukins_Receptor
IL20RB	53833	interleukin 20 receptor subunit beta	DIRS1|FNDC6|IL-20R2	3	Interleukins_Receptor
IL21R	50615	interleukin 21 receptor	CD360|IMD56|NILR	16	Interleukins_Receptor
IL22RA1	58985	interleukin 22 receptor subunit alpha 1	CRF2-9|IL22R|IL22R1	1	Interleukins_Receptor
IL22RA2	116379	interleukin 22 receptor subunit alpha 2	CRF2-10|CRF2-S1|CRF2X|IL-22BP|IL-22R-alpha-2|IL-22RA2|ZCYTOR16	6	Interleukins_Receptor
IL23R	149233	interleukin 23 receptor	-	1	Interleukins_Receptor
IL27RA	9466	interleukin 27 receptor subunit alpha	CRL1|IL-27RA|IL27R|TCCR|WSX1|zcytor1	19	Interleukins_Receptor
IFNLR1	163702	interferon lambda receptor 1	CRF2/12|IFNLR|IL-28R1|IL28RA|LICR2	1	Interleukins_Receptor
IL2RA	3559	interleukin 2 receptor subunit alpha	CD25|IDDM10|IL2R|IMD41|TCGFR|p55	10	Interleukins_Receptor
IL2RB	3560	interleukin 2 receptor subunit beta	CD122|IL15RB|IMD63|P70-75	22	Interleukins_Receptor
IL2RG	3561	interleukin 2 receptor subunit gamma	CD132|CIDX|IL-2RG|IMD4|P64|SCIDX|SCIDX1	X	Interleukins_Receptor
IL31RA	133396	interleukin 31 receptor A	CRL|CRL3|GLM-R|GLMR|GPL|IL-31RA|PLCA2|PRO21384|hGLM-R	5	Interleukins_Receptor
IL3RA	3563	interleukin 3 receptor subunit alpha	CD123|IL3R|IL3RAY|IL3RX|IL3RY|hIL-3Ra	X|Y	Interleukins_Receptor
IL4R	3566	interleukin 4 receptor	CD124|IL-4RA|IL4RA	16	Interleukins_Receptor
IL5RA	3568	interleukin 5 receptor subunit alpha	CD125|CDw125|HSIL5R3|IL5R	3	Interleukins_Receptor
IL6R	3570	interleukin 6 receptor	CD126|IL-6R-1|IL-6RA|IL6Q|IL6RA|IL6RQ|gp80	1	Interleukins_Receptor
IL7R	3575	interleukin 7 receptor	CD127|CDW127|IL-7R-alpha|IL7RA|ILRA	5	Interleukins_Receptor
CXCR1	3577	C-X-C motif chemokine receptor 1	C-C|C-C-CKR-1|CD128|CD181|CDw128a|CKR-1|CMKAR1|IL8R1|IL8RA|IL8RBA	2	Interleukins_Receptor
CXCR2	3579	C-X-C motif chemokine receptor 2	CD182|CDw128b|CMKAR2|IL8R2|IL8RA|IL8RB	2	Interleukins_Receptor
IL9R	3581	interleukin 9 receptor	CD129|IL-9R	X|Y	Interleukins_Receptor
ST2	6761	-	-	11	Interleukins_Receptor
HLA-A	3105	major histocompatibility complex, class I, A	HLAA	6	NaturalKiller_Cell_Cytotoxicity
HLA-B	3106	major histocompatibility complex, class I, B	AS|B-4901|HLAB	6	NaturalKiller_Cell_Cytotoxicity
HLA-C	3107	major histocompatibility complex, class I, C	D6S204|HLA-JY3|HLAC|HLC-C|MHC|PSORS1	6	NaturalKiller_Cell_Cytotoxicity
HLA-E	3133	major histocompatibility complex, class I, E	HLA-6.2|QA1	6	NaturalKiller_Cell_Cytotoxicity
HLA-G	3135	major histocompatibility complex, class I, G	MHC-G	6	NaturalKiller_Cell_Cytotoxicity
KIR3DL1	3811	killer cell immunoglobulin like receptor, three Ig domains and long cytoplasmic tail 1	CD158E1|KIR|KIR3DL1/S1|NKAT-3|NKAT3|NKB1|NKB1B	19	NaturalKiller_Cell_Cytotoxicity
KIR3DL2	3812	killer cell immunoglobulin like receptor, three Ig domains and long cytoplasmic tail 2	3DL2|CD158K|KIR-3DL2|NKAT-4|NKAT4|NKAT4B|p140	19	NaturalKiller_Cell_Cytotoxicity
KIR2DL1	3802	killer cell immunoglobulin like receptor, two Ig domains and long cytoplasmic tail 1	CD158A|KIR-K64|KIR221|KIR2DL3|NKAT|NKAT-1|NKAT1|p58.1	19	NaturalKiller_Cell_Cytotoxicity
KIR2DL2	3803	killer cell immunoglobulin like receptor, two Ig domains and long cytoplasmic tail 2	CD158B1|CD158b|NKAT-6|NKAT6|p58.2	19	NaturalKiller_Cell_Cytotoxicity
KIR2DL3	3804	killer cell immunoglobulin like receptor, two Ig domains and long cytoplasmic tail 3	CD158B2|CD158b|GL183|KIR-023GB|KIR-K7b|KIR-K7c|KIR2DL|KIR2DS5|KIRCL23|NKAT|NKAT2|NKAT2A|NKAT2B|p58	19	NaturalKiller_Cell_Cytotoxicity
KIR2DL4	3805	killer cell immunoglobulin like receptor, two Ig domains and long cytoplasmic tail 4	CD158D|G9P|KIR-103AS|KIR-2DL4|KIR103|KIR103AS	19	NaturalKiller_Cell_Cytotoxicity
KIR2DL5A	57292	killer cell immunoglobulin like receptor, two Ig domains and long cytoplasmic tail 5A	CD158F|KIR2DL5|KIR2DL5.1|KIR2DL5.3	19	NaturalKiller_Cell_Cytotoxicity
KLRC1	3821	killer cell lectin like receptor C1	CD159A|NKG2|NKG2A	12	NaturalKiller_Cell_Cytotoxicity
KLRC2	3822	killer cell lectin like receptor C2	CD159c|NKG2-C|NKG2C	12	NaturalKiller_Cell_Cytotoxicity
KLRC3	3823	killer cell lectin like receptor C3	NKG2-E|NKG2E	12	NaturalKiller_Cell_Cytotoxicity
KLRD1	3824	killer cell lectin like receptor D1	CD94	12	NaturalKiller_Cell_Cytotoxicity
PTPN6	5777	protein tyrosine phosphatase non-receptor type 6	HCP|HCPH|HPTP1C|PTP-1C|SH-PTP1|SHP-1|SHP-1L|SHP1	12	NaturalKiller_Cell_Cytotoxicity
PTPN11	5781	protein tyrosine phosphatase non-receptor type 11	BPTP3|CFC|JMML|METCDS|NS1|PTP-1D|PTP2C|SH-PTP2|SH-PTP3|SHP2	12	NaturalKiller_Cell_Cytotoxicity
ICAM1	3383	intercellular adhesion molecule 1	BB2|CD54|P3.58	19	NaturalKiller_Cell_Cytotoxicity
ICAM2	3384	intercellular adhesion molecule 2	CD102	17	NaturalKiller_Cell_Cytotoxicity
ITGAL	3683	integrin subunit alpha L	CD11A|LFA-1|LFA1A	16	NaturalKiller_Cell_Cytotoxicity
ITGB2	3689	integrin subunit beta 2	CD18|LAD|LCAMB|LFA-1|MAC-1|MF17|MFI7	21	NaturalKiller_Cell_Cytotoxicity
PTK2B	2185	protein tyrosine kinase 2 beta	CADTK|CAKB|FADK2|FAK2|PKB|PTK|PYK2|RAFTK	8	NaturalKiller_Cell_Cytotoxicity
VAV3	10451	vav guanine nucleotide exchange factor 3	-	1	NaturalKiller_Cell_Cytotoxicity
VAV1	7409	vav guanine nucleotide exchange factor 1	VAV	19	NaturalKiller_Cell_Cytotoxicity
VAV2	7410	vav guanine nucleotide exchange factor 2	VAV-2	9	NaturalKiller_Cell_Cytotoxicity
RAC1	5879	Rac family small GTPase 1	MIG5|MRD48|Rac-1|TC-25|p21-Rac1	7	NaturalKiller_Cell_Cytotoxicity
RAC2	5880	Rac family small GTPase 2	EN-7|Gx|HSPC022|p21-Rac2	22	NaturalKiller_Cell_Cytotoxicity
RAC3	5881	Rac family small GTPase 3	-	17	NaturalKiller_Cell_Cytotoxicity
PAK1	5058	p21 (RAC1) activated kinase 1	IDDMSSD|PAKalpha|alpha-PAK|p65-PAK	11	NaturalKiller_Cell_Cytotoxicity
MAP2K1	5604	mitogen-activated protein kinase kinase 1	CFC3|MAPKK1|MEK1|MKK1|PRKMK1	15	NaturalKiller_Cell_Cytotoxicity
MAP2K2	5605	mitogen-activated protein kinase kinase 2	CFC4|MAPKK2|MEK2|MKK2|PRKMK2	19	NaturalKiller_Cell_Cytotoxicity
MAPK1	5594	mitogen-activated protein kinase 1	ERK|ERK-2|ERK2|ERT1|MAPK2|P42MAPK|PRKM1|PRKM2|p38|p40|p41|p41mapk|p42-MAPK	22	NaturalKiller_Cell_Cytotoxicity
MAPK3	5595	mitogen-activated protein kinase 3	ERK-1|ERK1|ERT2|HS44KDAP|HUMKER1A|P44ERK1|P44MAPK|PRKM3|p44-ERK1|p44-MAPK	16	NaturalKiller_Cell_Cytotoxicity
TNF	7124	tumor necrosis factor	DIF|TNF-alpha|TNFA|TNFSF2|TNLG1F	6	NaturalKiller_Cell_Cytotoxicity
CSF2	1437	colony stimulating factor 2	CSF|GMCSF	5	NaturalKiller_Cell_Cytotoxicity
IFNG	3458	interferon gamma	IFG|IFI	12	NaturalKiller_Cell_Cytotoxicity
KIR2DS1	3806	killer cell immunoglobulin like receptor, two Ig domains and short cytoplasmic tail 1	CD158H|CD158a|p50.1	19	NaturalKiller_Cell_Cytotoxicity
KIR2DS3	3808	killer cell immunoglobulin like receptor, two Ig domains and short cytoplasmic tail 3	NKAT7	19	NaturalKiller_Cell_Cytotoxicity
KIR2DS4	3809	killer cell immunoglobulin like receptor, two Ig domains and short cytoplasmic tail 4	CD158I|KIR-2DS4|KIR1D|KIR412|KKA3|NKAT-8|NKAT8	19	NaturalKiller_Cell_Cytotoxicity
KIR2DS5	3810	killer cell immunoglobulin like receptor, two Ig domains and short cytoplasmic tail 5	CD158G|NKAT9	19	NaturalKiller_Cell_Cytotoxicity
NCR2	9436	natural cytotoxicity triggering receptor 2	CD336|LY95|NK-p44|NKP44|dJ149M18.1	6	NaturalKiller_Cell_Cytotoxicity
TYROBP	7305	transmembrane immune signaling adaptor TYROBP	DAP12|KARAP|PLOSL|PLOSL1	19	NaturalKiller_Cell_Cytotoxicity
LCK	3932	LCK proto-oncogene, Src family tyrosine kinase	IMD22|LSK|YT16|p56lck|pp58lck	1	NaturalKiller_Cell_Cytotoxicity
FCGR3A	2214	Fc fragment of IgG receptor IIIa	CD16|CD16A|FCG3|FCGR3|FCGRIII|FCR-10|FCRIII|FCRIIIA|IGFR3|IMD20	1	NaturalKiller_Cell_Cytotoxicity
FCGR3B	2215	Fc fragment of IgG receptor IIIb	CD16|CD16A|CD16b|FCG3|FCGR3|FCGR3A|FCR-10|FCRIII|FCRIIIb	1	NaturalKiller_Cell_Cytotoxicity
NCR1	9437	natural cytotoxicity triggering receptor 1	CD335|LY94|NK-p46|NKP46	19	NaturalKiller_Cell_Cytotoxicity
NCR3	259197	natural cytotoxicity triggering receptor 3	1C7|CD337|LY117|MALS|NKp30	6	NaturalKiller_Cell_Cytotoxicity
FCER1G	2207	Fc fragment of IgE receptor Ig	FCRG	1	NaturalKiller_Cell_Cytotoxicity
CD247	919	CD247 molecule	CD3-ZETA|CD3H|CD3Q|CD3Z|IMD25|T3Z|TCRZ	1	NaturalKiller_Cell_Cytotoxicity
ZAP70	7535	zeta chain of T cell receptor associated protein kinase 70	ADMIO2|IMD48|SRK|STCD|STD|TZK|ZAP-70	2	NaturalKiller_Cell_Cytotoxicity
SYK	6850	spleen associated tyrosine kinase	p72-Syk	9	NaturalKiller_Cell_Cytotoxicity
LCP2	3937	lymphocyte cytosolic protein 2	SLP-76|SLP76	5	NaturalKiller_Cell_Cytotoxicity
LAT	27040	linker for activation of T cells	IMD52|LAT1|pp36	16	NaturalKiller_Cell_Cytotoxicity
PLCG1	5335	phospholipase C gamma 1	NCKAP3|PLC-II|PLC1|PLC148|PLCgamma1	20	NaturalKiller_Cell_Cytotoxicity
PLCG2	5336	phospholipase C gamma 2	APLAID|FCAS3|PLC-IV|PLC-gamma-2	16	NaturalKiller_Cell_Cytotoxicity
SH3BP2	6452	SH3 domain binding protein 2	3BP-2|3BP2|CRBM|CRPM|RES4-23	4	NaturalKiller_Cell_Cytotoxicity
PIK3CA	5290	phosphatidylinositol-4,5-bisphosphate 3-kinase catalytic subunit alpha	CLAPO|CLOVE|CWS5|MCAP|MCM|MCMTC|PI3K|PI3K-alpha|p110-alpha	3	NaturalKiller_Cell_Cytotoxicity
PIK3CB	5291	phosphatidylinositol-4,5-bisphosphate 3-kinase catalytic subunit beta	P110BETA|PI3K|PI3KBETA|PIK3C1	3	NaturalKiller_Cell_Cytotoxicity
PIK3CD	5293	phosphatidylinositol-4,5-bisphosphate 3-kinase catalytic subunit delta	APDS|IMD14|P110DELTA|PI3K|p110D	1	NaturalKiller_Cell_Cytotoxicity
PIK3CG	5294	phosphatidylinositol-4,5-bisphosphate 3-kinase catalytic subunit gamma	PI3CG|PI3K|PI3Kgamma|PIK3|p110gamma|p120-PI3K	7	NaturalKiller_Cell_Cytotoxicity
PIK3R5	23533	phosphoinositide-3-kinase regulatory subunit 5	F730038I15Rik|FOAP-2|P101-PI3K|p101	17	NaturalKiller_Cell_Cytotoxicity
PIK3R1	5295	phosphoinositide-3-kinase regulatory subunit 1	AGM7|GRB1|IMD36|p85|p85-ALPHA	5	NaturalKiller_Cell_Cytotoxicity
PIK3R2	5296	phosphoinositide-3-kinase regulatory subunit 2	MPPH|MPPH1|P85B|p85|p85-BETA	19	NaturalKiller_Cell_Cytotoxicity
PIK3R3	8503	phosphoinositide-3-kinase regulatory subunit 3	p55|p55-GAMMA|p55PIK	1	NaturalKiller_Cell_Cytotoxicity
FYN	2534	FYN proto-oncogene, Src family tyrosine kinase	SLK|SYN|p59-FYN	6	NaturalKiller_Cell_Cytotoxicity
SHC2	25759	SHC adaptor protein 2	SCK|SHCB|SLI	19	NaturalKiller_Cell_Cytotoxicity
SHC4	399694	SHC adaptor protein 4	RaLP|SHCD	15	NaturalKiller_Cell_Cytotoxicity
SHC3	53358	SHC adaptor protein 3	N-Shc|NSHC|RAI|SHCC	9	NaturalKiller_Cell_Cytotoxicity
SHC1	6464	SHC adaptor protein 1	SHC|SHCA	1	NaturalKiller_Cell_Cytotoxicity
GRB2	2885	growth factor receptor bound protein 2	ASH|EGFRBP-GRB2|Grb3-3|MST084|MSTP084|NCKAP2	17	NaturalKiller_Cell_Cytotoxicity
SOS1	6654	SOS Ras/Rac guanine nucleotide exchange factor 1	GF1|GGF1|GINGF|HGF|NS4|SOS-1	2	NaturalKiller_Cell_Cytotoxicity
SOS2	6655	SOS Ras/Rho guanine nucleotide exchange factor 2	NS9|SOS-2	14	NaturalKiller_Cell_Cytotoxicity
HRAS	3265	HRas proto-oncogene, GTPase	C-BAS/HAS|C-H-RAS|C-HA-RAS1|CTLO|H-RASIDX|HAMSV|HRAS1|RASH1|p21ras	11	NaturalKiller_Cell_Cytotoxicity
KRAS	3845	KRAS proto-oncogene, GTPase	'C-K-RAS|C-K-RAS|CFC2|K-RAS2A|K-RAS2B|K-RAS4A|K-RAS4B|K-Ras|K-Ras 2|KI-RAS|KRAS1|KRAS2|NS|NS3|OES|RALD|RASK2|c-Ki-ras|c-Ki-ras2	12	NaturalKiller_Cell_Cytotoxicity
NRAS	4893	NRAS proto-oncogene, GTPase	ALPS4|CMNS|N-ras|NCMS|NRAS1|NS6	1	NaturalKiller_Cell_Cytotoxicity
ARAF	369	A-Raf proto-oncogene, serine/threonine kinase	A-RAF|ARAF1|PKS2|RAFA1	X	NaturalKiller_Cell_Cytotoxicity
BRAF	673	B-Raf proto-oncogene, serine/threonine kinase	B-RAF1|B-raf|BRAF1|NS7|RAFB1	7	NaturalKiller_Cell_Cytotoxicity
RAF1	5894	Raf-1 proto-oncogene, serine/threonine kinase	CMD1NN|CRAF|NS5|Raf-1|c-Raf	3	NaturalKiller_Cell_Cytotoxicity
MICA	100507436	MHC class I polypeptide-related sequence A	MIC-A|PERB11.1	6	NaturalKiller_Cell_Cytotoxicity
MICB	4277	MHC class I polypeptide-related sequence B	PERB11.2	6	NaturalKiller_Cell_Cytotoxicity
ULBP3	79465	UL16 binding protein 3	N2DL-3|NKG2DL3|RAET1N	6	NaturalKiller_Cell_Cytotoxicity
ULBP2	80328	UL16 binding protein 2	ALCAN-alpha|N2DL2|NKG2DL2|RAET1H|RAET1L	6	NaturalKiller_Cell_Cytotoxicity
ULBP1	80329	UL16 binding protein 1	N2DL-1|NKG2DL1|RAET1I	6	NaturalKiller_Cell_Cytotoxicity
KLRK1	22914	killer cell lectin like receptor K1	CD314|D12S2489E|KLR|NKG2-D|NKG2D	12	NaturalKiller_Cell_Cytotoxicity
HCST	10870	hematopoietic cell signal transducer	DAP10|KAP10|PIK3AP	19	NaturalKiller_Cell_Cytotoxicity
CD48	962	CD48 molecule	BCM1|BLAST|BLAST1|MEM-102|SLAMF2|hCD48|mCD48	1	NaturalKiller_Cell_Cytotoxicity
CD244	51744	CD244 molecule	2B4|NAIL|NKR2B4|Nmrk|SLAMF4	1	NaturalKiller_Cell_Cytotoxicity
PPP3CA	5530	protein phosphatase 3 catalytic subunit alpha	ACCIID|CALN|CALNA|CALNA1|CCN1|CNA1|IECEE|IECEE1|PPP2B	4	NaturalKiller_Cell_Cytotoxicity
PPP3CB	5532	protein phosphatase 3 catalytic subunit beta	CALNA2|CALNB|CNA2|PP2Bbeta	10	NaturalKiller_Cell_Cytotoxicity
PPP3CC	5533	protein phosphatase 3 catalytic subunit gamma	CALNA3|CNA3|PP2Bgamma	8	NaturalKiller_Cell_Cytotoxicity
CHP1	11261	calcineurin like EF-hand protein 1	CHP|SLC9A1BP|SPAX9|Sid470p|p22|p24	15	NaturalKiller_Cell_Cytotoxicity
PPP3R1	5534	protein phosphatase 3 regulatory subunit B, alpha	CALNB1|CNB|CNB1	2	NaturalKiller_Cell_Cytotoxicity
PPP3R2	5535	protein phosphatase 3 regulatory subunit B, beta	PPP3RL	9	NaturalKiller_Cell_Cytotoxicity
CHP2	63928	calcineurin like EF-hand protein 2	-	16	NaturalKiller_Cell_Cytotoxicity
NFAT5	10725	nuclear factor of activated T cells 5	NF-AT5|NFATL1|NFATZ|OREBP|TONEBP	16	NaturalKiller_Cell_Cytotoxicity
NFATC1	4772	nuclear factor of activated T cells 1	NF-ATC|NF-ATc1.2|NFAT2|NFATc	18	NaturalKiller_Cell_Cytotoxicity
NFATC2	4773	nuclear factor of activated T cells 2	NFAT1|NFATP	20	NaturalKiller_Cell_Cytotoxicity
NFATC3	4775	nuclear factor of activated T cells 3	NF-AT4c|NFAT4|NFATX	16	NaturalKiller_Cell_Cytotoxicity
NFATC4	4776	nuclear factor of activated T cells 4	NF-AT3|NF-ATC4|NFAT3	14	NaturalKiller_Cell_Cytotoxicity
PRKCA	5578	protein kinase C alpha	AAG6|PKC-alpha|PKCA|PKCI+/-|PKCalpha|PRKACA	17	NaturalKiller_Cell_Cytotoxicity
PRKCB	5579	protein kinase C beta	PKC-beta|PKCB|PKCI(2)|PKCbeta|PRKCB1|PRKCB2	16	NaturalKiller_Cell_Cytotoxicity
PRKCG	5582	protein kinase C gamma	PKC-gamma|PKCC|PKCG|PKCI(3)|PKCgamma|SCA14	19	NaturalKiller_Cell_Cytotoxicity
SH2D1B	117157	SH2 domain containing 1B	EAT2	1	NaturalKiller_Cell_Cytotoxicity
SH2D1A	4068	SH2 domain containing 1A	DSHP|EBVS|IMD5|LYP|MTCP1|SAP|SAP/SH2D1A|XLP|XLPD|XLPD1	X	NaturalKiller_Cell_Cytotoxicity
IFNGR1	3459	interferon gamma receptor 1	CD119|IFNGR|IMD27A|IMD27B	6	NaturalKiller_Cell_Cytotoxicity
IFNGR2	3460	interferon gamma receptor 2	AF-1|IFGR2|IFNGT1|IMD28	21	NaturalKiller_Cell_Cytotoxicity
IFNA1	3439	interferon alpha 1	IFL|IFN|IFN-ALPHA|IFN-alphaD|IFNA13|IFNA@|leIF D	9	NaturalKiller_Cell_Cytotoxicity
IFNA2	3440	interferon alpha 2	IFN-alpha-2|IFN-alphaA|IFNA|IFNA2B|leIF A	9	NaturalKiller_Cell_Cytotoxicity
IFNA4	3441	interferon alpha 4	IFN-alpha4a|INFA4	9	NaturalKiller_Cell_Cytotoxicity
IFNA5	3442	interferon alpha 5	IFN-alpha-5|IFN-alphaG|INA5|INFA5|leIF G	9	NaturalKiller_Cell_Cytotoxicity
IFNA6	3443	interferon alpha 6	IFN-alphaK	9	NaturalKiller_Cell_Cytotoxicity
IFNA7	3444	interferon alpha 7	IFN-alphaJ|IFNA-J	9	NaturalKiller_Cell_Cytotoxicity
IFNA8	3445	interferon alpha 8	IFN-alphaB	9	NaturalKiller_Cell_Cytotoxicity
IFNA10	3446	interferon alpha 10	IFN-alphaC	9	NaturalKiller_Cell_Cytotoxicity
IFNA13	3447	interferon alpha 13	-	9	NaturalKiller_Cell_Cytotoxicity
IFNA14	3448	interferon alpha 14	IFN-alphaH|LEIF2H	9	NaturalKiller_Cell_Cytotoxicity
IFNA16	3449	interferon alpha 16	IFN-alpha-16|IFN-alphaO	9	NaturalKiller_Cell_Cytotoxicity
IFNA17	3451	interferon alpha 17	IFN-alphaI|IFNA|INFA|LEIF2C1	9	NaturalKiller_Cell_Cytotoxicity
IFNA21	3452	interferon alpha 21	IFN-alphaI|LeIF F|leIF-F	9	NaturalKiller_Cell_Cytotoxicity
IFNB1	3456	interferon beta 1	IFB|IFF|IFN-beta|IFNB	9	NaturalKiller_Cell_Cytotoxicity
IFNAR1	3454	interferon alpha and beta receptor subunit 1	AVP|IFN-alpha-REC|IFNAR|IFNBR|IFRC	21	NaturalKiller_Cell_Cytotoxicity
IFNAR2	3455	interferon alpha and beta receptor subunit 2	IFN-R|IFN-alpha-REC|IFNABR|IFNARB|IMD45	21	NaturalKiller_Cell_Cytotoxicity
TNFSF10	8743	TNF superfamily member 10	APO2L|Apo-2L|CD253|TL2|TNLG6A|TRAIL	3	NaturalKiller_Cell_Cytotoxicity
TNFRSF10D	8793	TNF receptor superfamily member 10d	CD264|DCR2|TRAIL-R4|TRAILR4|TRUNDD	8	NaturalKiller_Cell_Cytotoxicity
TNFRSF10C	8794	TNF receptor superfamily member 10c	CD263|DCR1|DCR1-TNFR|LIT|TRAIL-R3|TRAILR3|TRID	8	NaturalKiller_Cell_Cytotoxicity
TNFRSF10B	8795	TNF receptor superfamily member 10b	CD262|DR5|KILLER|KILLER/DR5|TRAIL-R2|TRAILR2|TRICK2|TRICK2A|TRICK2B|TRICKB|ZTNFR9	8	NaturalKiller_Cell_Cytotoxicity
TNFRSF10A	8797	TNF receptor superfamily member 10a	APO2|CD261|DR4|TRAILR-1|TRAILR1	8	NaturalKiller_Cell_Cytotoxicity
FASLG	356	Fas ligand	ALPS1B|APT1LG1|APTL|CD178|CD95-L|CD95L|FASL|TNFSF6|TNLG1A	1	NaturalKiller_Cell_Cytotoxicity
FAS	355	Fas cell surface death receptor	ALPS1A|APO-1|APT1|CD95|FAS1|FASTM|TNFRSF6	10	NaturalKiller_Cell_Cytotoxicity
GZMB	3002	granzyme B	C11|CCPI|CGL-1|CGL1|CSP-B|CSPB|CTLA1|CTSGL1|HLP|SECT	14	NaturalKiller_Cell_Cytotoxicity
PRF1	5551	perforin 1	HPLH2|P1|PFP	10	NaturalKiller_Cell_Cytotoxicity
CASP3	836	caspase 3	CPP32|CPP32B|SCA-1	4	NaturalKiller_Cell_Cytotoxicity
BID	637	BH3 interacting domain death agonist	FP497	22	NaturalKiller_Cell_Cytotoxicity

## Sheet: Table_S6
Table S6 Samples of GSE49710 cohort in different ganglioside-related clusters
Sample	Ganglioside-related cluster
GSM1205238	A
GSM1205239	A
GSM1205240	A
GSM1205241	B
GSM1205242	A
GSM1205243	B
GSM1205244	A
GSM1205245	B
GSM1205246	A
GSM1205247	B
GSM1205248	A
GSM1205249	A
GSM1205250	A
GSM1205251	B
GSM1205252	A
GSM1205253	B
GSM1205254	B
GSM1205255	B
GSM1205256	B
GSM1205257	A
GSM1205258	B
GSM1205259	B
GSM1205260	A
GSM1205261	B
GSM1205262	B
GSM1205263	B
GSM1205264	B
GSM1205265	B
GSM1205266	A
GSM1205267	B
GSM1205268	A
GSM1205269	B
GSM1205270	B
GSM1205271	A
GSM1205272	B
GSM1205273	B
GSM1205274	B
GSM1205275	A
GSM1205276	A
GSM1205277	B
GSM1205278	B
GSM1205279	A
GSM1205280	B
GSM1205281	B
GSM1205282	B
GSM1205283	A
GSM1205284	A
GSM1205285	B
GSM1205286	B
GSM1205287	B
GSM1205288	A
GSM1205289	B
GSM1205290	A
GSM1205291	B
GSM1205292	B
GSM1205293	A
GSM1205294	A
GSM1205295	A
GSM1205296	B
GSM1205297	B
GSM1205298	A
GSM1205299	A
GSM1205300	A
GSM1205301	B
GSM1205302	A
GSM1205303	B
GSM1205304	B
GSM1205305	B
GSM1205306	B
GSM1205307	B
GSM1205308	A
GSM1205309	B
GSM1205310	B
GSM1205311	B
GSM1205312	A
GSM1205313	B
GSM1205314	A
GSM1205315	B
GSM1205316	B
GSM1205317	A
GSM1205318	B
GSM1205319	A
GSM1205320	A
GSM1205321	A
GSM1205322	A
GSM1205323	B
GSM1205324	A
GSM1205325	A
GSM1205326	A
GSM1205327	A
GSM1205328	A
GSM1205329	A
GSM1205330	A
GSM1205331	A
GSM1205332	A
GSM1205333	A
GSM1205334	B
GSM1205335	B
GSM1205336	B
GSM1205337	B
GSM1205338	B
GSM1205339	B
GSM1205340	B
GSM1205341	B
GSM1205342	B
GSM1205343	B
GSM1205344	A
GSM1205345	A
GSM1205346	A
GSM1205347	A
GSM1205348	B
GSM1205349	A
GSM1205350	A
GSM1205351	B
GSM1205352	A
GSM1205353	B
GSM1205354	A
GSM1205355	B
GSM1205356	A
GSM1205357	B
GSM1205358	B
GSM1205359	A
GSM1205360	A
GSM1205361	A
GSM1205362	B
GSM1205363	B
GSM1205364	B
GSM1205365	B
GSM1205366	B
GSM1205367	B
GSM1205368	B
GSM1205369	B
GSM1205370	A
GSM1205371	B
GSM1205372	B
GSM1205373	B
GSM1205374	A
GSM1205375	B
GSM1205376	B
GSM1205377	A
GSM1205378	A
GSM1205379	B
GSM1205380	B
GSM1205381	A
GSM1205382	A
GSM1205383	A
GSM1205384	B
GSM1205385	B
GSM1205386	B
GSM1205387	B
GSM1205388	A
GSM1205389	B
GSM1205390	A
GSM1205391	B
GSM1205392	B
GSM1205393	B
GSM1205394	A
GSM1205395	B
GSM1205396	B
GSM1205397	A
GSM1205398	B
GSM1205399	B
GSM1205400	A
GSM1205401	B
GSM1205402	B
GSM1205403	B
GSM1205404	B
GSM1205405	A
GSM1205406	B
GSM1205407	B
GSM1205408	A
GSM1205409	B
GSM1205410	B
GSM1205411	A
GSM1205412	B
GSM1205413	A
GSM1205414	A
GSM1205415	A
GSM1205416	A
GSM1205417	B
GSM1205418	A
GSM1205419	B
GSM1205420	B
GSM1205421	A
GSM1205422	B
GSM1205423	B
GSM1205424	B
GSM1205425	B
GSM1205426	B
GSM1205427	B
GSM1205428	B
GSM1205429	A
GSM1205430	B
GSM1205431	B
GSM1205432	A
GSM1205433	B
GSM1205434	A
GSM1205435	B
GSM1205436	B
GSM1205437	A
GSM1205438	B
GSM1205439	B
GSM1205440	B
GSM1205441	A
GSM1205442	B
GSM1205443	B
GSM1205444	B
GSM1205445	B
GSM1205446	B
GSM1205447	B
GSM1205448	A
GSM1205449	A
GSM1205450	B
GSM1205451	B
GSM1205452	B
GSM1205453	A
GSM1205454	B
GSM1205455	B
GSM1205456	B
GSM1205457	B
GSM1205458	B
GSM1205459	B
GSM1205460	B
GSM1205461	B
GSM1205462	B
GSM1205463	B
GSM1205464	B
GSM1205465	B
GSM1205466	A
GSM1205467	B
GSM1205468	B
GSM1205469	B
GSM1205470	B
GSM1205471	A
GSM1205472	A
GSM1205473	B
GSM1205474	B
GSM1205475	A
GSM1205476	A
GSM1205477	A
GSM1205478	A
GSM1205479	B
GSM1205480	B
GSM1205481	B
GSM1205482	A
GSM1205483	A
GSM1205484	A
GSM1205485	A
GSM1205486	A
GSM1205487	B
GSM1205488	A
GSM1205489	A
GSM1205490	A
GSM1205491	A
GSM1205492	A
GSM1205493	A
GSM1205494	A
GSM1205495	B
GSM1205496	A
GSM1205497	B
GSM1205498	B
GSM1205499	A
GSM1205500	B
GSM1205501	B
GSM1205502	B
GSM1205503	B
GSM1205504	A
GSM1205505	B
GSM1205506	B
GSM1205507	B
GSM1205508	B
GSM1205509	A
GSM1205510	A
GSM1205511	A
GSM1205512	B
GSM1205513	A
GSM1205514	B
GSM1205515	B
GSM1205516	B
GSM1205517	B
GSM1205518	B
GSM1205519	A
GSM1205520	B
GSM1205521	B
GSM1205522	B
GSM1205523	B
GSM1205524	B
GSM1205525	B
GSM1205526	B
GSM1205527	B
GSM1205528	A
GSM1205529	B
GSM1205530	B
GSM1205531	B
GSM1205532	A
GSM1205533	A
GSM1205534	A
GSM1205535	A
GSM1205536	A
GSM1205537	B
GSM1205538	B
GSM1205539	A
GSM1205540	A
GSM1205541	B
GSM1205542	B
GSM1205543	B
GSM1205544	B
GSM1205545	B
GSM1205546	B
GSM1205547	A
GSM1205548	A
GSM1205549	A
GSM1205550	B
GSM1205551	B
GSM1205552	B
GSM1205553	A
GSM1205554	B
GSM1205555	A
GSM1205556	A
GSM1205557	B
GSM1205558	B
GSM1205559	B
GSM1205560	A
GSM1205561	A
GSM1205562	B
GSM1205563	B
GSM1205564	B
GSM1205565	A
GSM1205566	B
GSM1205567	B
GSM1205568	B
GSM1205569	A
GSM1205570	A
GSM1205571	A
GSM1205572	A
GSM1205573	A
GSM1205574	B
GSM1205575	B
GSM1205576	A
GSM1205577	B
GSM1205578	B
GSM1205579	B
GSM1205580	B
GSM1205581	A
GSM1205582	B
GSM1205583	B
GSM1205584	B
GSM1205585	B
GSM1205586	A
GSM1205587	B
GSM1205588	A
GSM1205589	A
GSM1205590	A
GSM1205591	B
GSM1205592	A
GSM1205593	B
GSM1205594	B
GSM1205595	B
GSM1205596	A
GSM1205597	A
GSM1205598	B
GSM1205599	A
GSM1205600	B
GSM1205601	B
GSM1205602	B
GSM1205603	A
GSM1205604	B
GSM1205605	B
GSM1205606	A
GSM1205607	B
GSM1205608	B
GSM1205609	A
GSM1205610	A
GSM1205611	A
GSM1205612	A
GSM1205613	A
GSM1205614	A
GSM1205615	A
GSM1205616	A
GSM1205617	A
GSM1205618	B
GSM1205619	A
GSM1205620	B
GSM1205621	A
GSM1205622	A
GSM1205623	A
GSM1205624	B
GSM1205625	A
GSM1205626	A
GSM1205627	A
GSM1205628	A
GSM1205629	A
GSM1205630	A
GSM1205631	A
GSM1205632	B
GSM1205633	A
GSM1205634	B
GSM1205635	B
GSM1205636	A
GSM1205637	A
GSM1205638	A
GSM1205639	A
GSM1205640	B
GSM1205641	A
GSM1205642	A
GSM1205643	B
GSM1205644	B
GSM1205645	B
GSM1205646	A
GSM1205647	A
GSM1205648	A
GSM1205649	B
GSM1205650	B
GSM1205651	B
GSM1205652	A
GSM1205653	B
GSM1205654	B
GSM1205655	A
GSM1205656	B
GSM1205657	B
GSM1205658	B
GSM1205659	A
GSM1205660	A
GSM1205661	A
GSM1205662	A
GSM1205663	B
GSM1205664	A
GSM1205665	A
GSM1205666	B
GSM1205667	A
GSM1205668	A
GSM1205669	A
GSM1205670	A
GSM1205671	A
GSM1205672	B
GSM1205673	A
GSM1205674	B
GSM1205675	B
GSM1205676	A
GSM1205677	B
GSM1205678	A
GSM1205679	A
GSM1205680	B
GSM1205681	A
GSM1205682	A
GSM1205683	A
GSM1205684	A
GSM1205685	A
GSM1205686	B
GSM1205687	A
GSM1205688	B
GSM1205689	A
GSM1205690	B
GSM1205691	A
GSM1205692	B
GSM1205693	B
GSM1205694	A
GSM1205695	A
GSM1205696	A
GSM1205697	A
GSM1205698	A
GSM1205699	B
GSM1205700	A
GSM1205701	B
GSM1205702	B
GSM1205703	A
GSM1205704	A
GSM1205705	B
GSM1205706	A
GSM1205707	B
GSM1205708	B
GSM1205709	B
GSM1205710	B
GSM1205711	A
GSM1205712	B
GSM1205713	B
GSM1205714	B
GSM1205715	A
GSM1205716	B
GSM1205717	A
GSM1205718	A
GSM1205719	B
GSM1205720	B
GSM1205721	B
GSM1205722	A
GSM1205723	B
GSM1205724	B
GSM1205725	B
GSM1205726	B
GSM1205727	B
GSM1205728	A
GSM1205729	A
GSM1205730	B
GSM1205731	B
GSM1205732	A
GSM1205733	B
GSM1205734	B
GSM1205735	A

## Sheet: Table_S7
Table S7 Samples of TARGET cohort in different ganglioside-related clusters
Sample	Ganglioside-related cluster
TARGET-30-PAPVFD-01A	1
TARGET-30-PARACS-01A	1
TARGET-30-PAPHPE-01A	2
TARGET-30-PAPTAN-01A	2
TARGET-30-PASEGA-01A	1
TARGET-30-PAPZYP-01A	1
TARGET-30-PANLET-01A	1
TARGET-30-PATAYJ-01A	2
TARGET-30-PANNMS-01A	1
TARGET-30-PARDCK-01A	2
TARGET-30-PATDXG-01A	1
TARGET-30-PAIFXV-01A	2
TARGET-30-PATYIL-02A	2
TARGET-30-PARBAJ-02A	2
TARGET-30-PAPUWY-01A	1
TARGET-30-PASGAP-01A	2
TARGET-30-PAITCI-01A	1
TARGET-30-PATFCY-01A	2
TARGET-30-PALKUC-01A	1
TARGET-30-PARZCJ-01A	2
TARGET-30-PARFWB-01A	1
TARGET-30-PATEKG-01A	2
TARGET-30-PAKZRH-01A	2
TARGET-30-PASXRJ-01A	1
TARGET-30-PASGAP-02A	2
TARGET-30-PASTCN-01A	1
TARGET-30-PAPVXS-01A	1
TARGET-30-PAKYZS-01A	2
TARGET-30-PAPKWN-01A	1
TARGET-30-PAPEFE-01A	1
TARGET-30-PAUDDK-02A	2
TARGET-30-PANSBN-01A	2
TARGET-30-PATDWN-01A	2
TARGET-30-PATESI-01A	1
TARGET-30-PARJVP-01A	2
TARGET-30-PAISNS-01A	1
TARGET-30-PAPUNH-01A	1
TARGET-30-PAMEZH-01A	2
TARGET-30-PASNPG-01A	2
TARGET-30-PAMMXF-01A	1
TARGET-30-PARACM-01A	2
TARGET-30-PASVRU-01A	1
TARGET-30-PALUYS-01A	1
TARGET-30-PASFIC-01A	2
TARGET-30-PARHAM-02A	2
TARGET-30-PASZKE-01A	2
TARGET-30-PASPER-01A	2
TARGET-30-PASCTR-01A	1
TARGET-30-PANZPV-01A	2
TARGET-30-PARSBI-01A	2
TARGET-30-PATGJU-01A	2
TARGET-30-PATYIL-01A	2
TARGET-30-PASUYG-01A	1
TARGET-30-PATBMM-01A	1
TARGET-30-PAPZYZ-01A	1
TARGET-30-PARBAJ-01A	2
TARGET-30-PAUDDK-01A	2
TARGET-30-PASXGP-01A	1
TARGET-30-PANBSP-01A	1
TARGET-30-PASFGG-01A	1
TARGET-30-PAPICY-01A	2
TARGET-30-PASXHE-01A	1
TARGET-30-PARNNC-01A	2
TARGET-30-PALZZV-01A	1
TARGET-30-PARAMT-01A	2
TARGET-30-PALETP-01A	1
TARGET-30-PALNVP-01A	2
TARGET-30-PAPBGH-01A	1
TARGET-30-PAMVRA-01A	1
TARGET-30-PALCBW-01A	2
TARGET-30-PATDXC-01A	1
TARGET-30-PASMNT-01A	1
TARGET-30-PANZVU-01A	2
TARGET-30-PASJZC-01A	2
TARGET-30-PASZPI-01A	1
TARGET-30-PASSWW-01A	2
TARGET-30-PALTEG-01A	1
TARGET-30-PAPTLV-01A	1
TARGET-30-PANRRW-01A	2
TARGET-30-PANYGR-01A	1
TARGET-30-PASHFA-01A	1
TARGET-30-PATHVK-01A	1
TARGET-30-PASNML-01A	2
TARGET-30-PANRVJ-01A	2
TARGET-30-PAPBZI-01A	1
TARGET-30-PAPTDH-01A	2
TARGET-30-PASMDM-01A	1
TARGET-30-PANWRR-01A	2
TARGET-30-PALBFW-01A	1
TARGET-30-PARZIP-01A	2
TARGET-30-PASNPG-02A	2
TARGET-30-PAMNLH-01A	1
TARGET-30-PATINJ-01A	1
TARGET-30-PALEVG-01A	1
TARGET-30-PASSRN-01A	1
TARGET-30-PASUCB-01A	1
TARGET-30-PALVKK-01A	2
TARGET-30-PALWVJ-01A	1
TARGET-30-PARHAM-01A	2
TARGET-30-PATFXV-01A	1
TARGET-30-PATHKB-01A	2
TARGET-30-PAIPGU-01A	1
TARGET-30-PAPTCR-01A	2
TARGET-30-PASWFB-01A	1
TARGET-30-PAPKXS-01A	1
TARGET-30-PARDIW-01A	2
TARGET-30-PAPVEB-04A	1
TARGET-30-PASSRS-01A	1
TARGET-30-PAIVHE-01A	1
TARGET-30-PAPCTS-01A	1
TARGET-30-PALIIN-01A	1
TARGET-30-PANGXK-01A	2
TARGET-30-PASMJG-01A	2
TARGET-30-PATCFL-01A	1
TARGET-30-PARKGJ-01A	1
TARGET-30-PANBMJ-01A	1
TARGET-30-PASNEF-01A	1
TARGET-30-PAMYCE-01A	2
TARGET-30-PAPLSD-01A	1
TARGET-30-PASWYR-01A	1
TARGET-30-PARGKK-01A	2
TARGET-30-PASWVY-01A	1
TARGET-30-PATNKP-02A	2
TARGET-30-PASNZU-01A	1
TARGET-30-PAPBJE-01A	1
TARGET-30-PASPBZ-01A	2
TARGET-30-PANZRV-01A	2
TARGET-30-PANXJL-01A	2
TARGET-30-PASXRG-01A	1
TARGET-30-PASCFC-01A	2
TARGET-30-PANBJH-01A	1
TARGET-30-PARVLK-01A	2
TARGET-30-PASRFS-01A	1
TARGET-30-PATGLU-01A	1
TARGET-30-PAMZMG-01A	1
TARGET-30-PATEPF-01A	1
TARGET-30-PASXIE-01A	1
TARGET-30-PANUIF-01A	2
TARGET-30-PARYNK-01A	1
TARGET-30-PASWIJ-01A	1
TARGET-30-PASTKC-01A	1
TARGET-30-PARBGP-01A	1
TARGET-30-PALXTB-01A	2
TARGET-30-PANJLH-01A	1
TARGET-30-PASGUT-01A	1
TARGET-30-PARZHA-01A	2
TARGET-30-PAPVRN-01A	1
TARGET-30-PAPUEB-01A	1
TARGET-30-PARFRE-01A	2
TARGET-30-PAMZGT-01A	1

## Sheet: Table_S8
Table S8 Differentially expressed genes (DEGs) analysis in ganglioside-related cluster A and B
Symbol	logFC	AveExpr	t	P.Value	adj.P.Val	B
ST6GALNAC5	2.64309	10.1242	29.4784	2.19105e-111	4.35142e-107	239.638
CREB5	1.4511	11.524	14.5463	3.19745e-40	3.17507e-36	80.2106
EYA4	3.22597	9.35551	13.6094	4.22021e-36	2.79378e-32	70.9284
ABR	1.11673	14.8181	13.2518	1.4658e-34	7.27767e-31	67.4576
CPNE8	1.61404	8.66396	13.0776	8.12417e-34	3.22692e-30	65.7824
SLC44A5	1.47802	8.11186	12.8774	5.73398e-33	1.89795e-29	63.8707
CITED2	1.13874	11.7537	12.189	4.22889e-30	1.1998e-26	57.4117
DDAH1	1.05036	12.5038	11.749	2.60405e-28	5.17164e-25	53.3823
FAT4	1.18496	9.90226	11.2622	2.25333e-26	3.4424e-23	49.0213
NAALAD2	1.02924	7.37462	11.0182	2.02221e-25	2.6774e-22	46.8765
HTR1E	1.2832	7.46008	10.684	3.89709e-24	4.55271e-21	43.9853
IL28RA	-1.25086	5.23256	-10.2145	2.2622e-22	2.04215e-19	40.0183
ZNF536	1.24932	6.87971	10.0291	1.08969e-21	8.32354e-19	38.4833
DGKB	1.57132	8.31607	10.0087	1.29432e-21	9.18044e-19	38.3152
CDH18	1.77043	10.8176	9.97873	1.6651e-21	1.14031e-18	38.0693
ARPP-21	1.5237	8.96313	9.89988	3.22409e-21	2.0655e-18	37.4243
NLGN1	1.91265	7.046	9.84282	5.18972e-21	3.12327e-18	36.9597
SPOCK3	1.01192	8.27198	9.81143	6.73829e-21	3.84779e-18	36.7048
CALB1	1.87902	8.67916	9.65046	2.54838e-20	1.36786e-17	35.4067
EPB41L3	1.30808	12.2448	9.62719	3.08512e-20	1.61238e-17	35.2202
HRH1	1.1548	8.67272	9.5453	6.02918e-20	2.99349e-17	34.5664
PTCHD1	1.11915	11.5228	9.53143	6.75139e-20	3.27031e-17	34.4561
CHL1	1.65346	7.66721	9.36622	2.57522e-19	1.11182e-16	33.1502
DKK1	1.49866	7.61395	8.91422	9.2409e-18	3.0086e-15	29.6599
GALR1	1.37317	5.53634	8.89961	1.03539e-17	3.25468e-15	29.5491
ABCB1	1.18141	9.60837	8.89795	1.04884e-17	3.25468e-15	29.5365
SLITRK3	1.83998	6.59687	8.79444	2.33751e-17	6.72795e-15	28.7557
PAP2D	1.28306	8.69583	8.76137	3.01551e-17	8.43494e-15	28.5076
SLITRK1	1.15847	8.08784	8.75429	3.18421e-17	8.78312e-15	28.4546
HCRTR2	1.28294	4.50667	8.697	4.94073e-17	1.29109e-14	28.0267
PRSS12	1.60538	7.10343	8.66038	6.53517e-17	1.64289e-14	27.7543
FGF14	1.05492	9.26037	8.59206	1.09881e-16	2.50833e-14	27.2483
EYA1	1.49175	11.2941	8.57092	1.28976e-16	2.84607e-14	27.0923
KCNMB2	1.13891	5.60969	8.51401	1.98234e-16	4.23325e-14	26.6739
EFCBP1	1.1271	6.22322	8.48931	2.38727e-16	4.99065e-14	26.4929
IQCA1	-1.39944	9.93811	-8.48247	2.51321e-16	5.1992e-14	26.4429
AIM1L	-1.0514	6.05081	-8.45395	3.11306e-16	6.24498e-14	26.2345
DACH2	1.44807	4.28389	8.44569	3.31191e-16	6.5662e-14	26.1743
ERBB4	1.25653	6.77592	8.44459	3.33931e-16	6.5662e-14	26.1663
PMAIP1	1.08465	10.4165	8.35935	6.30845e-16	1.14941e-13	25.5472
NXF2	-1.24804	9.69475	-8.32502	8.13977e-16	1.45636e-13	25.2992
CRYGC	-1.32266	8.33203	-8.27791	1.15332e-15	2.02698e-13	24.9601
NPY	-1.42254	16.3208	-8.27663	1.16428e-15	2.0283e-13	24.9509
NXF5	-1.03734	9.53035	-8.27162	1.20812e-15	2.05657e-13	24.915
NELL1	1.55846	9.67574	8.10939	3.96453e-15	5.83227e-13	23.7592
PPP1R1A	-1.21981	8.98981	-8.09972	4.25312e-15	6.21081e-13	23.6908
KRT222P	-1.15271	5.48192	-8.09349	4.4498e-15	6.35778e-13	23.6469
GPR22	1.31288	8.4725	8.05789	5.76029e-15	8.05629e-13	23.3959
GLULD1	-1.37874	7.22724	-8.03724	6.68765e-15	9.07026e-13	23.2508
EPHA6	1.1452	4.25103	8.01855	7.65324e-15	1.02698e-12	23.1197
CHD5	1.07341	8.22373	7.97981	1.01148e-14	1.33033e-12	22.8486
BMP7	-1.72388	8.11914	-7.88958	1.92892e-14	2.3794e-12	22.2212
KCNH5	1.19385	5.15731	7.61144	1.36279e-13	1.34651e-11	20.3223
POU4F2	1.46749	8.71586	7.59463	1.53113e-13	1.49794e-11	20.2092
SLC35F4	-1.16549	6.50672	-7.55427	2.02349e-13	1.94695e-11	19.9386
MYO15A	1.05058	8.2639	7.47313	3.5322e-13	3.21786e-11	19.398
SEMA3C	1.1005	9.47316	7.42048	5.05779e-13	4.44459e-11	19.0497
IQCA	-1.07516	7.50754	-7.41311	5.31765e-13	4.59359e-11	19.0011
KCNJ3	1.23538	6.2732	7.36396	7.42011e-13	6.32461e-11	18.678
VIP	1.37602	7.49577	7.22892	1.8369e-12	1.36123e-10	17.7991
TMEM163	1.08247	8.85662	7.09309	4.51165e-12	2.98671e-10	16.9284
LOC286382	1.2398	7.44304	7.08716	4.69071e-12	3.09494e-10	16.8907
CDH12	1.14363	8.21278	7.08345	4.80644e-12	3.16079e-10	16.8671
SEMA3D	-1.04179	7.49322	-6.99233	8.71208e-12	5.4581e-10	16.2912
OTOP1	-1.21413	6.42547	-6.9701	1.0063e-11	6.11168e-10	16.1516
HS3ST4	-1.24258	6.58612	-6.94878	1.15515e-11	6.88926e-10	16.0181
CADM2	1.04012	7.31563	6.93911	1.22961e-11	7.22486e-10	15.9576
FEV	-1.02155	9.2409	-6.8417	2.29786e-11	1.2783e-09	15.3526
FAM5B	1.15611	8.68761	6.83087	2.46224e-11	1.35083e-09	15.2857
LRRC7	1.03133	6.41568	6.82325	2.58469e-11	1.40636e-09	15.2388
ABCA12	1.51698	5.01498	6.7971	3.05235e-11	1.62085e-09	15.0779
DACH1	1.04136	9.79466	6.76008	3.85945e-11	2.01178e-09	14.851
FGF10	-1.1265	3.52452	-6.74561	4.22889e-11	2.17017e-09	14.7626
C7orf16	-1.68	8.77785	-6.69717	5.7363e-11	2.76512e-09	14.4679
RELN	1.2766	7.92093	6.68647	6.13475e-11	2.90086e-09	14.403
OLFM3	1.41015	7.06984	6.62372	9.07781e-11	4.10673e-09	14.0243
RBM20	-1.23486	6.25166	-6.5332	1.58933e-10	6.65911e-09	13.4832
CPNE4	1.0439	9.2933	6.40677	3.43926e-10	1.32116e-08	12.738
MAL2	-1.0857	6.58407	-6.38048	4.0318e-10	1.5051e-08	12.5847
SLC27A2	-1.05569	8.00528	-6.3348	5.30826e-10	1.93081e-08	12.3193
TAC1	-1.02664	4.20989	-6.30895	6.19746e-10	2.19006e-08	12.17
RHBG	-1.05121	8.51143	-6.26145	8.22737e-10	2.83181e-08	11.8968
MUC15	-1.51134	4.75787	-6.2149	1.08425e-09	3.59486e-08	11.6308
DACT2	1.08544	8.97844	6.20882	1.12386e-09	3.71379e-08	11.5962
LOC202134	-1.49233	6.94014	-6.1619	1.4815e-09	4.71515e-08	11.33
DLGAP1	1.20587	5.41376	6.14512	1.6347e-09	5.11261e-08	11.2352
GAL	1.10719	14.3081	6.13337	1.75108e-09	5.45941e-08	11.1689
NTS	-1.17145	5.54677	-6.07219	2.50056e-09	7.46784e-08	10.8259
CDH10	1.28236	9.69357	6.05086	2.82931e-09	8.32445e-08	10.707
FAM153B	-1.4205	5.82305	-5.85515	8.64506e-09	2.19554e-07	9.63265
PPP1R14C	-1.27003	4.86547	-5.8236	1.03213e-08	2.58399e-07	9.46236
GRIK1	-1.04174	4.46381	-5.74523	1.59752e-08	3.76802e-07	9.0428
FAM5C	-1.12441	8.25431	-5.56192	4.35455e-08	9.13215e-07	8.08081
ANO3	1.08351	6.62069	5.55642	4.48552e-08	9.36724e-07	8.05241
KLK1	-1.0037	5.92703	-5.39607	1.05399e-07	1.94719e-06	7.23426
IGKC	-1.03397	9.27817	-5.32841	1.50206e-07	2.64928e-06	6.8954
MAGEA9	-1.35603	6.31561	-5.32029	1.56685e-07	2.74164e-06	6.85503
PCSK2	1.05249	8.17443	5.2637	2.10042e-07	3.54112e-06	6.57491
TFAP2B	1.10278	13.6153	5.2122	2.73616e-07	4.45046e-06	6.32234
IGH@	-1.27055	12.34	-5.17005	3.39181e-07	5.35038e-06	6.11727
LY6H	-1.06952	8.35437	-4.96851	9.28311e-07	1.27147e-05	5.15752
CBLN4	-1.00201	5.03425	-4.83377	1.78603e-06	2.23789e-05	4.53512
POU2AF1	-1.01085	7.76708	-4.69362	3.47158e-06	3.96923e-05	3.90426
FAM19A1	1.01258	7.19929	4.47683	9.39474e-06	9.21835e-05	2.96195
HTR2C	-1.05408	5.03494	-4.20377	3.11086e-05	0.00025435	1.83364
MAGEA12	1.05432	8.03567	3.98793	7.66177e-05	0.000547742	0.988599
MAGEA2B	1.02919	9.10154	3.48447	0.000536505	0.0028383	-0.819265
XAGE1C	-1.07379	6.4319	-2.95552	0.00326896	0.0127672	-2.46791

## Sheet: Table_S9
Table S9 The prognostic ganglioside-related DEGs determined by univariate Cox analysis (p < 0.05)
Symbol	HR	HR.95L	HR.95H	pvalue
ABCA2	0.457535	0.309504	0.676367	8.83235e-05
B3GALT4	0.350053	0.27326	0.448427	9.81515e-17
CLN6	2.46491	1.7992	3.37695	1.9478e-08
NEU2	0.854371	0.730003	0.999927	0.0498935
NEU4	1.8386	1.53556	2.20145	3.42168e-11
PSAP	0.491794	0.375787	0.643613	2.33857e-07
RTN4R	2.08851	1.55514	2.8048	9.83646e-07
ST3GAL1	0.339338	0.274391	0.419657	2.04308e-23
ST3GAL3	0.371451	0.26394	0.522755	1.34251e-08
ST6GALNAC3	1.33006	1.11515	1.5864	0.00151384
ST6GALNAC4	3.35687	2.26091	4.98408	1.91018e-09
ST6GALNAC5	0.7553	0.675213	0.844887	9.2349e-07
ST6GALNAC6	1.55048	1.06483	2.25763	0.0221596
ST8SIA2	0.367593	0.279554	0.483358	7.81041e-13
ST8SIA3	2.11151	1.46158	3.05045	6.83725e-05
ST8SIA5	1.5647	1.12364	2.17887	0.00804862

## Sheet: Table_S10
Table S10 The signature genes and corresponding regression coefficients
Symbol	Regression coefficient
ABCA2	-0.503771
B3GALT4	-0.645327
NEU4	0.206478
ST3GAL1	-0.489556
ST3GAL3	-0.621562
ST6GALNAC4	0.574842
ST6GALNAC5	-0.19267
ST6GALNAC6	0.582682
ST8SIA2	-0.468171
ST8SIA3	0.598208
